# Supplementary material for: Social Media as a Sensor of Air Quality and Public Response in China
Source: J Med Internet Res. 2015 Mar 26;17(3):e22. doi: 10.2196/jmir.3875 (PMC4400579; doi:10.2196/jmir.3875)
Supplement: Supplementary file 1 [file jmir_v17i3e22_app1.zip]

Archive with 4 entries (3 files):
- weibo_pollution_data/
- weibo_pollution_data/keywords_source.txt
- weibo_pollution_data/pollutiondata.xls
- weibo_pollution_data/weibo_filter.txt
