# Supplementary material for: Social Media as a Sensor of Air Quality and Public Response in China
Source: J Med Internet Res. 2015 Mar 26;17(3):e22. doi: 10.2196/jmir.3875 (PMC4400579; doi:10.2196/jmir.3875)
Supplement: Supplementary file 1 [file jmir_v17i3e22_app1.zip › weibo_pollution_data/keywords_source.txt]

感冒	diseases\symptoms
流感	diseases
慢性支气管炎	diseases
哮喘	diseases
肺气肿	diseases
支气管扩张	diseases
肺炎	diseases
百日咳	diseases
支原体肺炎	diseases
气胸	diseases
疱疹性咽峡炎	diseases
成人呼吸窘迫综合征	diseases
鼾症	diseases
胃病	diseases
慢性胃炎	diseases
胃癌	diseases
便秘	diseases\symptoms
慢性腹泻	diseases
急性胃炎	diseases
急性腐蚀性胃炎	diseases
胃肠道功能紊乱	diseases
食物中毒	diseases
腹痛	diseases\symptoms
大肠癌	diseases
消化性溃疡	diseases
癫痫	diseases\symptoms
头痛	diseases\symptoms
坐骨神经痛	diseases
神经衰弱	diseases\symptoms
偏头痛	diseases\symptoms
糖尿病	diseases
甲亢	diseases
白血病	diseases
地中海贫血	diseases
淋巴瘤	diseases
再生障碍性贫血	diseases
过敏性紫癜	diseases
维生素B12缺乏所致贫	diseases
缺铁性贫血	diseases
贫血	diseases
红斑狼疮	diseases
痛风	diseases\symptoms
强直性脊柱炎	diseases
尿路感染	diseases
慢性肾炎	diseases
肾积水	diseases
尿道炎	diseases
尿毒症	diseases
肾囊肿	diseases
肾结石	diseases
急性肾炎	diseases
肾病综合征	diseases
高血压	diseases\symptoms
冠心病	diseases
心肌炎	diseases
心肌梗死	diseases
先天性心脏病	diseases
心律失常	diseases
窦性心动过速	diseases
心绞痛	diseases\symptoms
骨肉瘤	diseases
皮肤癌	diseases
阴茎癌	diseases
膀胱癌	diseases
卵巢癌	diseases
胆管癌	diseases
胰腺癌	diseases
鼻咽癌	diseases
食管癌	diseases
肺癌	diseases
原发性肝癌	diseases
宫外孕	diseases
闭经	diseases
淋球菌感染	diseases
念珠菌性阴道炎	diseases
坐骨疝	diseases
先天性无阴道	diseases
出血性输卵管炎	diseases
卵巢癌	diseases
蛲虫性阴道炎	diseases
子宫下垂	diseases
细菌性阴道炎	diseases
滴虫性阴道炎	diseases
乳腺癌	diseases
乳房结核	diseases
子宫肌瘤	diseases
宫颈癌	diseases
附件炎	diseases
卵泡囊肿	diseases
乳房纤维瘤	diseases
子宫内膜增生	diseases
痛经	diseases\symptoms
非淋菌性尿道炎	diseases
卵巢囊肿	diseases
输卵管炎	diseases
子宫破裂	diseases
不孕症	diseases
复发性卵巢恶性肿瘤	diseases
卵巢肿瘤	diseases
失血性休克	diseases
过期妊娠	diseases
盆腔炎	diseases
宫颈癌	diseases
卵巢巧克力囊肿破	diseases
输卵管阻塞性不孕	diseases
乳腺增生	diseases
宫颈糜烂	diseases
乳腺囊性增生病	diseases
外阴痛	diseases
产褥感染	diseases
外阴瘙痒	diseases
宫颈息肉	diseases
卵巢破裂	diseases
外阴瘙痒	diseases
性交疼痛	diseases
乳腺炎	diseases
宫外孕	diseases
毛滴虫病	diseases
外阴湿疹	diseases
子宫肌瘤	diseases
宫颈腺癌	diseases
子宫内膜炎	diseases
细菌性阴道炎	diseases
月经不调	diseases
过敏性阴道炎	diseases
霉菌性阴道炎	diseases
月经不调	diseases
崩漏	diseases
宫颈炎	diseases
麦格综合征	diseases
子宫颈平滑肌瘤	diseases
小儿中暑和暑热症	diseases
百日咳	diseases
母乳性黄疸	diseases
小儿发烧	diseases
败血症	diseases
奶癣	diseases
小儿肺炎	diseases
地中海贫血	diseases
尿布疹	diseases\symptoms
小儿脑瘫	diseases
手足口病	diseases
儿童遗尿症	diseases
婴幼儿腹泻	diseases
疝气	diseases
小儿营养不良	diseases
自闭症	diseases
小儿多动症	diseases
新生儿败血症	diseases
小儿厌食症	diseases
小儿肺炎	diseases
早产儿	diseases
风疹	diseases
小儿肥胖症	diseases
鹅口疮	diseases
麻疹	diseases
小儿发烧	diseases
新生儿缺氧缺血性	diseases
新生儿黄疸	diseases
小儿感冒	diseases
小儿急性支气管炎	diseases
流行性腮腺炎	diseases
小儿哮喘	diseases
白血病	diseases
性早熟	diseases
产后出血	diseases
羊水栓塞	diseases
产后虚脱	diseases
早产	diseases
弓形虫病	diseases
子宫破裂	diseases
流产	diseases\symptoms
产褥期乳腺炎	diseases
失血性休克	diseases
难产	diseases
胎儿先天畸形	diseases
妊高征	diseases
胎位异常	diseases
破水	diseases
新生儿窒息	diseases
急性化脓性乳腺炎	diseases
羊膜带综合征	diseases
胎盘早剥	diseases
早泄	diseases\symptoms
阳痿	diseases
精索静脉曲张	diseases
包皮阴茎头炎	diseases
精索静脉曲张	diseases
阴茎癌	diseases
阴茎小	diseases
睾丸炎	diseases
前列腺癌	diseases
阴茎异常勃起	diseases
非细菌性前列腺炎	diseases
包茎	diseases\symptoms
包皮龟头炎	diseases
遗精	diseases\symptoms
附睾炎	diseases
性欲亢进	diseases
不射精症	diseases
慢性细菌性前列腺	diseases
前列腺炎	diseases
睾丸扭转	diseases
男性不育症	diseases
前列腺增生	diseases
包皮过长	diseases
少精症	diseases
精囊炎	diseases
淋病合并症前列腺炎	diseases
湿疹	diseases\symptoms
斑秃	diseases
酒渣鼻	diseases
脚气	diseases
白屑风	diseases
麻风病	diseases
荨麻疹	diseases\symptoms
冻疮	diseases\symptoms
麻疹	diseases
皮肤过敏	diseases
耳湿疹	diseases
毛囊炎	diseases
阴囊湿疹	diseases
银屑病	diseases
牛痘	diseases
白癜风	diseases
红斑狼疮	diseases
手足癣	diseases
痤疮	diseases
红癣	diseases
狐臭	diseases
带状疱疹	diseases
坏疽性脓皮症	diseases
牛皮癣	diseases
汗疱症	diseases
雀斑	diseases\symptoms
花柳病	diseases
鸡眼	diseases
脚癣	diseases
白化病	diseases
疥疮	diseases
尖锐湿疣	diseases
艾滋病	diseases
梅毒	diseases
生殖器疱疹	diseases
淋病	diseases
生殖器念珠菌病	diseases
生殖器疱疹	diseases
生殖器念珠菌病	diseases
二期梅毒	diseases
一期梅毒	diseases
潜伏梅毒	diseases
腹股沟肉芽肿	diseases
三期梅毒	diseases
病毒性肝炎	diseases
丙型肝炎病毒感染	diseases
肝结核	diseases
肝瘟	diseases
甲型病毒性肝炎	diseases
肝炎	diseases
网瘾	diseases
癔症	diseases
焦虑症	diseases
抑郁性神经症	diseases
躁狂症	diseases
性冷淡	diseases
性心理障碍	diseases
性障碍	diseases
失眠	diseases\symptoms
情感障碍	diseases
强迫症	diseases
性变态	diseases
恐怖症	diseases
精神分裂症	diseases
磨牙	diseases
人格障碍	diseases
抑郁症	diseases
疑病症	diseases
自闭症	diseases
偏执性精神障碍	diseases
白内障	diseases
结膜炎	diseases\symptoms
散光	diseases
并发症白内障	diseases
近视眼	diseases
沙眼	diseases
玻璃体出血	diseases
角膜炎	diseases
色盲	diseases
青光眼	diseases
眶底骨折	diseases
视网膜病变	diseases
反向斜视	diseases
泪腺炎	diseases
视网膜脱落	diseases
干眼	diseases
麦粒肿	diseases
斜视	diseases\symptoms
巩膜炎	diseases
缺血性视神经病变	diseases
雪盲	diseases
红眼病	diseases
弱视	diseases
眼弓蛔虫病	diseases
干眼症	diseases
球后视神经炎	diseases
角膜炎	diseases
眼眶脓肿	diseases
鼻疖	diseases
过敏性鼻炎	diseases
面肌痉挛	diseases
鼻息肉	diseases
鼓膜外伤	diseases
乳突炎	diseases
鼻前庭炎	diseases
喉癌	diseases
听力障碍	diseases
鼻咽癌	diseases
喉痹	diseases
突发性耳聋	diseases
鼻炎	diseases\symptoms
喉炎	diseases
嗅觉障碍	diseases
鼻咽炎	diseases
喉阻塞	diseases
咽部异物	diseases
鼻出血	diseases\symptoms
酒渣鼻	diseases
中耳炎	diseases\symptoms
鼻骨骨折	diseases
急性鼻咽炎	diseases
扁桃体炎	diseases
枯草热	diseases
耳聋	diseases\symptoms
慢性鼻炎	diseases
耳疖	diseases
慢性鼻咽炎	diseases
扁平苔癣	diseases
口臭	diseases
唇裂	diseases
口角炎	diseases
垂痈	diseases
口糜	diseases
唇疱疹	diseases
口腔溃疡	diseases
单纯性牙周炎	diseases
流行性腮腺炎	diseases
鹅口疮	diseases
龋齿	diseases
腭裂	diseases
牙痈	diseases
二氧化硫中毒	diseases
牙周炎	diseases
氟牙症	diseases
牙髓病	diseases
根尖周病	diseases
颌骨骨折	diseases
闭合性气胸	diseases
鸡胸	diseases
早搏	diseases
病毒性心肌炎	diseases
急性心包炎	diseases
怔忡	diseases
穿透性心脏外伤	diseases
咳嗽晕厥综合征	diseases
主动脉瘤	diseases
创伤窒息综合征	diseases
淋巴管肌瘤	diseases
原发性心脏肿瘤	diseases
单心房	diseases
慢性肺炎	diseases
胸膜炎	diseases\symptoms
动脉瘤	diseases
慢性心包炎	diseases
心律失常	diseases
动脉硬化	diseases\symptoms
慢性心力衰竭	diseases
胸腺癌	diseases
恶性胸腔积液	diseases
脓胸	diseases
心肌炎	diseases
肺癌	diseases
气管梗阻	diseases
心厥	diseases
肺水肿	diseases
失血性休克	diseases
心肌梗塞	diseases
高血压	diseases\symptoms
支气管发育不全	diseases
膈肌膨出	diseases
胸腔积液	diseases
闭合性脑外伤	diseases
颅内黑色素瘤	diseases
脑血吸虫病	diseases
表皮囊肿	diseases
颅骨结核	diseases
脑膜瘤	diseases
痴呆	diseases
脑出血	diseases
脑蛛网膜炎	diseases
垂体瘤	diseases
脑积水	diseases
丘脑下部损伤	diseases
高颅压性脑积水	diseases
脑痨	diseases
头风病	diseases
高血压脑出血	diseases
脑梗塞	diseases
偏头痛	diseases\symptoms
弓形体脑病	diseases
脑瘤	diseases
中风	diseases
脊椎结核	diseases
脑膜炎	diseases
颅骨缺损	diseases
脑栓塞	diseases
颅内肿瘤	diseases
脑萎	diseases
颅骨骨髓炎	diseases
脑血栓	diseases
颅咽管瘤	diseases
脑震荡	diseases
胆结石	diseases
胰腺炎	diseases
胆囊癌	diseases
胰腺癌	diseases
胆管扩张症	diseases
肝硬化	diseases
胆总管结石	diseases
肝癌	diseases
胆囊息肉	diseases
胆汁返流性胃炎	diseases
胆道出血	diseases
肝脓肿	diseases
结石性胆囊炎	diseases
慢性肝炎	diseases
慢性胆囊炎	diseases
包皮龟头炎	diseases
尿瘘	diseases
输尿管炎	diseases
产褥感染	diseases
尿道炎	diseases
肾下垂	diseases
胆石症	diseases
膀胱炎	diseases
输尿管结石	diseases
非肾上腺素增生性	diseases
膀胱瘘	diseases
阴囊癌	diseases
腹股沟疝	diseases
膀胱结石	diseases
遗精	diseases\symptoms
附睾炎	diseases
前列腺炎	diseases
阴茎结核	diseases
梗阻性肾病	diseases
前列腺增生	diseases
鞘膜积液	diseases
急性膀胱炎	diseases
肾积水	diseases
支原体尿路感染	diseases
精囊结石	diseases
肾结石	diseases
真菌性尿路感染	diseases
急性肾小球肾炎	diseases
肾功能衰减	diseases
肾小球肾炎	diseases
白线疝	diseases
肛裂	diseases
外痔	diseases
鞭虫病	diseases
肛门瘙痒症	diseases
小肠肿瘤	diseases
大便失禁	diseases\symptoms
肛周脓肿	diseases
腰疝	diseases
大肠癌	diseases
肛提肌综合征	diseases
痔疮	diseases
大肠恶性淋巴瘤	diseases
急性阑尾炎	diseases
肿瘤性息肉	diseases
大肠梗阻	diseases
混合痔	diseases
直肠癌	diseases
大肠类癌	diseases
结肠癌	diseases
大肠息肉	diseases
结肠瘘	diseases
腹内疝	diseases
结肠破裂	diseases
肛窦炎	diseases
内痔	diseases
肛瘘	diseases
蛲虫病	diseases
肩周炎	diseases
骨质增生	diseases
关节脱位	diseases
脊椎结核	diseases
坐骨神经痛	diseases
鼻骨骨折	diseases
风湿性关节炎	diseases
踝扭伤	diseases
颈椎病	diseases
坐骨疝	diseases
半椎体畸形	diseases
高弓足	diseases
踝部骨折	diseases
肋骨骨折	diseases
肘关节脱位	diseases
扁平足	diseases
跟骨骨折	diseases
滑囊炎	diseases
类风湿性关节炎	diseases
椎间盘突出症	diseases
髌骨骨折	diseases
复发性风湿病	diseases
褐黄病	diseases
孟氏骨折	diseases
髌腱断裂	diseases
股骨头坏死	diseases
踝关节脱位	diseases
平底足	diseases
布氏杆菌性关节炎	diseases
骨折	diseases\symptoms
脊柱炎	diseases
软骨发育不全	diseases
变形性骨炎	diseases
网球肘	diseases
腱鞘炎	diseases
鼠标手	diseases
成人骨坏死	diseases
骨髓炎	diseases
筋膜炎	diseases
膝关节脱位	diseases
耻骨炎	diseases
骨膜炎	diseases
腱鞘囊肿	diseases
腰椎间盘突出	diseases
脆弱性骨硬化	diseases
骨关节炎	diseases
筋痹	diseases
腰肌劳损	diseases
败血症	diseases
鼻疖	diseases
创伤性鼻出血	diseases
断指再植	diseases
电击伤	diseases
喉部创伤	diseases
创伤性休克	diseases
创伤性气胸	diseases
不动杆菌感染	diseases
创伤窒息综合征	diseases
电烧伤	diseases
冻僵	diseases
化学烧伤	diseases
浸渍足	diseases
钠过多	diseases
热烧伤	diseases
烧伤感染	diseases
小儿烧伤	diseases
咽部灼伤	diseases
烧伤休克	diseases
柏哲病	diseases
乳腺增生	diseases
乳腺癌	diseases
乳腺结核	diseases
乳头内陷	diseases
男性乳房肥大症	diseases
多乳房	diseases
乳房棘球蚴病	diseases
乳房缺少症	diseases
乳房神经纤维瘤	diseases
腱鞘囊肿	diseases
疖	diseases
多指畸形	diseases
脓肿	diseases
甲沟炎和甲下脓肿	diseases
柯莱斯骨折	diseases
尺神经损伤	diseases
半月线疝	diseases
闭孔疝	diseases
胞痹	diseases
肠瘘	diseases
肠结	diseases
肠扭转	diseases
残胃淋巴瘤	diseases
鼻血管瘤	diseases
肺血管炎	diseases
管炎肠系膜动脉瘤	diseases
肺动静脉瘤	diseases
腹主动脉瘤	diseases
腹壁血栓性静脉炎	diseases
肠系膜动脉瘤	diseases
医生	diseases
节食	diseases\treatments
污染	diseases
烟雾	diseases
肺部	diseases
不适感	symptoms
疲劳感	symptoms
倦怠感	symptoms
虚脱无力状态	symptoms
睡眠不足	symptoms
失眠症的人	symptoms
恶梦	symptoms
梦游症	symptoms
梦游病者	symptoms
体重减少	symptoms
体重增加	symptoms
瘦弱	symptoms
肥胖	symptoms
发烧	symptoms
发冷	symptoms
寒颤	symptoms
退热	symptoms
发汗	symptoms
弛张热	symptoms
间歇热	symptoms
连续热	symptoms
危险期	symptoms
转轻期	symptoms
疼痛方面	symptoms
后头部痛	symptoms
侧头部痛	symptoms
前头部痛	symptoms
耳痛	symptoms
咽喉痛	symptoms
眼痛	symptoms
齿痛	symptoms
胸痛	symptoms
心前部痛	symptoms
胸骨下后痛	symptoms
胸膜炎痛	symptoms
上腹痛	symptoms
上腹部痛	symptoms
下腹部痛	symptoms
左上腹部痛	symptoms
侧腹部痛	symptoms
背痛	symptoms
腰痛	symptoms
关节痛	symptoms
肌肉痛	symptoms
神经痛	symptoms
绞痛	symptoms
胆石绞痛	symptoms
肾石痛	symptoms
博动痛	symptoms
转移性痛	symptoms
牵连痛	symptoms
电击痛	symptoms
带状痛	symptoms
神经根性痛	symptoms
空腹痛	symptoms
夜间痛	symptoms
自发痛	symptoms
压痛	symptoms
固定痛	symptoms
灼热痛	symptoms
刺状痛	symptoms
分裂状头痛	symptoms
撕裂状痛	symptoms
钝痛	symptoms
剧烈痛	symptoms
不断阵痛	symptoms
擦伤痛	symptoms
针刺痛	symptoms
呼吸困难	symptoms
呼吸短促	symptoms
深呼吸	symptoms
喘息	symptoms
端坐呼吸	symptoms
劳动时呼吸困难	symptoms
夜间呼吸困难	symptoms
呼吸快速	symptoms
喘呜	symptoms
打喷嚏	symptoms
打嗝	symptoms
咳嗽	symptoms
阵发性咳嗽	symptoms
清喉	symptoms
干咳	symptoms
有痰咳	symptoms
咳痰	symptoms
喀血	symptoms
粘痰	symptoms
浓痰	symptoms
泡沫状痰	symptoms
脓性痰	symptoms
血性痰	symptoms
混血痰	symptoms
绿色痰	symptoms
锈色痰	symptoms
流行性感冒	symptoms
上呼吸道感染	symptoms
气喘	symptoms
心悸	symptoms
悸动	symptoms
脉搏暂停	symptoms
速脉	symptoms
徐脉	symptoms
心肌麻痹	symptoms
狭心症	symptoms
心脏瓣膜症	symptoms
血液循环不佳	symptoms
间歇性跛行	symptoms
食欲不振	symptoms
食欲增进	symptoms
无食欲	symptoms
食欲旺盛	symptoms
丧失食欲	symptoms
空腹	symptoms
咀嚼	symptoms
吞咽	symptoms
吞咽困难	symptoms
嗳气打嗝	symptoms
打酸嗝	symptoms
心灼热	symptoms
逆流	symptoms
感到恶心	symptoms
呕吐	symptoms
呕吐物	symptoms
咖啡渣	symptoms
消化不良	symptoms
腹部饱胀	symptoms
腹鸣	symptoms
黄疸	symptoms
腹水	symptoms
通便	symptoms
下痢	symptoms
水状	symptoms
血状	symptoms
柏油状	symptoms
泥状	symptoms
软状	symptoms
硬状	symptoms
呈固状	symptoms
呈半固状	symptoms
放屁	symptoms
排尿	symptoms
尿意	symptoms
尿急	symptoms
频尿	symptoms
夜间频尿	symptoms
多尿	symptoms
少尿	symptoms
无尿	symptoms
排尿困难	symptoms
闭尿	symptoms
尿失禁	symptoms
夜间多尿	symptoms
夜尿症	symptoms
混浊尿	symptoms
血尿	symptoms
性欲	symptoms
性交	symptoms
杨萎	symptoms
勃起	symptoms
射精	symptoms
梦遗	symptoms
性病	symptoms
月经	symptoms
初潮	symptoms
停经	symptoms
更年期	symptoms
无月经	symptoms
月经过多	symptoms
白带	symptoms
阴道出血	symptoms
少量时	symptoms
子宫出血	symptoms
妊娠	symptoms
不妊	symptoms
人工流产	symptoms
避孕	symptoms
避孕药	symptoms
阵痛	symptoms
生产分娩	symptoms
坐月子	symptoms
孕吐	symptoms
脱臼	symptoms
扭伤	symptoms
挫伤	symptoms
关节炎	symptoms
风湿症	symptoms
变形	symptoms
义腿肢	symptoms
扭筋	symptoms
肩坚硬	symptoms
抽筋	symptoms
肌肉压痛	symptoms
意识混浊	symptoms
丧失意识	symptoms
恢复意识	symptoms
昏厥	symptoms
昏睡	symptoms
昏迷	symptoms
嗜睡	symptoms
错乱	symptoms
胆妄的	symptoms
幻觉	symptoms
痉挛	symptoms
半身不遂	symptoms
肌无力	symptoms
步行困难	symptoms
说话不清	symptoms
蹒跚	symptoms
肌肉萎缩	symptoms
左手性	symptoms
右手性	symptoms
运动失调	symptoms
无感觉	symptoms
失去感觉	symptoms
知觉过敏	symptoms
知觉迟钝	symptoms
知觉异常	symptoms
神经质	symptoms
意志消沉	symptoms
情绪佳	symptoms
情绪不稳定	symptoms
易受刺激	symptoms
不安的	symptoms
内向的人	symptoms
外向的人	symptoms
健忘	symptoms
漠不关心	symptoms
自卑感	symptoms
歇斯底里病	symptoms
视力丧失	symptoms
失明	symptoms
视力减退	symptoms
近视	symptoms
远视	symptoms
折射异常	symptoms
乱视	symptoms
复视	symptoms
夜盲	symptoms
盲点	symptoms
眼睛疲劳	symptoms
流泪过多	symptoms
异物感	symptoms
怕光	symptoms
砂眼	symptoms
听力减退	symptoms
重听	symptoms
耳鸣	symptoms
耳垢	symptoms
流鼻水	symptoms
鼻伤风	symptoms
擤鼻涕	symptoms
鼻声	symptoms
鼻塞	symptoms
扁桃	symptoms
扁桃炎	symptoms
蛀齿	symptoms
义齿	symptoms
装假牙	symptoms
无齿	symptoms
掉齿	symptoms
拔齿	symptoms
齿龈	symptoms
发疹	symptoms
胎记红斑	symptoms
青斑	symptoms
黑斑	symptoms
水泡	symptoms
头皮屑	symptoms
丘疹	symptoms
香港脚	symptoms
痱子	symptoms
龟裂	symptoms
糜烂	symptoms
黄癣	symptoms
脓泡	symptoms
晒斑	symptoms
骚养	symptoms
骚养伤	symptoms
生脓	symptoms
渗出	symptoms
股擦伤	symptoms
脱毛	symptoms
多毛症	symptoms
无毛	symptoms
秃头	symptoms
秃头症	symptoms
ACE抑制剂	treatments
对乙酰氨基酚	treatments
穴位按摩	treatments
针灸科	treatments
阿昔洛韦	treatments
腺样体切除	treatments
充足的营养	treatments
辅助治疗	treatments
阿苯达唑	treatments
甲基多巴	treatments
α-干扰	treatments
阿普唑仑	treatments
替代疗法	treatments
胺碘酮	treatments
阿莫西林	treatments
安非他明	treatments
两性霉素B	treatments
氨苄青霉素	treatments
截肢	treatments
镇痛药	treatments
血管成形术	treatments
动物胰岛素	treatments
动物移植	treatments
抗酸剂	treatments
驱虫药	treatments
抗高血压药物	treatments
抗炎药物	treatments
解热药	treatments
抗焦虑药物	treatments
抗生素	treatments
抗胆碱能药物	treatments
抗凝剂	treatments
抗惊厥药	treatments
抗抑郁药	treatments
止泻药	treatments
止吐	treatments
抗真菌药	treatments
抗组胺药	treatments
降血脂	treatments
抗疟药	treatments
抗菌	treatments
抗肿瘤	treatments
抗寄生虫	treatments
抗帕金森病	treatments
抗原生动物	treatments
抗精神病药	treatments
防腐剂	treatments
解痉药	treatments
抗血栓	treatments
抗毒素	treatments
抗滴虫	treatments
镇咳药	treatments
抗病毒药物	treatments
抑制食欲	treatments
人工心脏起搏器	treatments
人工胰腺	treatments
人工呼吸	treatments
阿司匹林	treatments
阿托品	treatments
避免酸性食物	treatments
避免阿司匹林	treatments
避免咖啡因	treatments
避免巧克力	treatments
避免污染的水	treatments
避免跳蚤叮咬	treatments
避免针刺损伤	treatments
避免共用针具吸毒	treatments
避免阳光照射	treatments
避免蜱	treatments
避免不洁的身体穿孔方法	treatments
避免不卫生的纹身的方法	treatments
硫唑嘌呤	treatments
巴氯芬	treatments
均衡的饮食	treatments
巴比妥类药物	treatments
苯二氮卓类药物	treatments
过氧化苯甲酰	treatments
β-受体阻滞	treatments
投标	treatments
生物反馈	treatments
生物治疗	treatments
血糖仪	treatments
血压控制	treatments
高血压的治疗	treatments
输血	treatments
血的治疗	treatments
骨髓移植	treatments
溴隐亭	treatments
支气管扩张剂	treatments
咖啡因	treatments
炉甘石洗剂	treatments
钙拮抗剂	treatments
钙补充剂	treatments
钙通道阻滞剂	treatments
卡马西平	treatments
心肺复苏术	treatments
烧灼	treatments
头孢曲松	treatments
剖腹产分娩	treatments
化疗	treatments
苯丁酸氮芥	treatments
氯霉素	treatments
氯喹	treatments
西咪替丁	treatments
环丙沙星	treatments
包皮环切术	treatments
西酞普兰	treatments
克林霉素	treatments
氯丙咪嗪	treatments
氯硝西泮	treatments
可乐定	treatments
可卡因	treatments
可待因	treatments
认知行为疗法	treatments
秋水仙碱	treatments
冷疗法	treatments
结肠造口术	treatments
控制胆固醇	treatments
控制糖尿病	treatments
控制体重	treatments
角膜移植	treatments
糖皮质激素注射	treatments
糖皮质激素	treatments
可的松	treatments
香豆素	treatments
COX-2抑制剂	treatments
拐杖	treatments
冷冻治疗	treatments
刮除术	treatments
环磷酰胺	treatments
环孢霉素	treatments
避免饮食乳	treatments
解充血药	treatments
皮肤磨削术	treatments
糖尿病丸	treatments
糖尿病患者的血糖控制	treatments
地西泮	treatments
洋地黄	treatments
地高辛	treatments
利尿剂	treatments
多巴胺受体激动剂	treatments
多西环素	treatments
百白破疫苗接种	treatments
耳外科手术	treatments
教育类	treatments
弹力袜	treatments
电刺激	treatments
电休克治疗	treatments
紧急医疗处理	treatments
急诊外科	treatments
应急处理	treatments
灌肠	treatments
酶替代	treatments
红霉素	treatments
雌激素替代疗法	treatments
呼出的空气复苏	treatments
外部辐射	treatments
滴眼液	treatments
眼罩	treatments
眼外科手术	treatments
法莫替丁	treatments
进料管	treatments
流体替换	treatments
氟西汀	treatments
氟伏沙明	treatments
加巴喷丁	treatments
遗传咨询	treatments
胰高血糖素	treatments
H2受体阻滞剂	treatments
助听器	treatments
心脏外科手术	treatments
心脏移植	treatments
热敷	treatments
热疗法	treatments
肝素	treatments
高钙饮食	treatments
高盐饮食	treatments
激素治疗	treatments
住院治疗	treatments
热水澡	treatments
热水瓶	treatments
人胰岛素类似物	treatments
人胰岛素	treatments
加湿净化器	treatments
肼屈嗪	treatments
氢化可的松	treatments
卫生的变化	treatments
催眠	treatments
子宫切除术	treatments
布洛芬	treatments
冰包	treatments
回肠造口术	treatments
非法药物	treatments
丙咪嗪	treatments
免疫抑制药	treatments
可植入胰岛素泵	treatments
吲哚美辛	treatments
吸入型胰岛素	treatments
注射局部麻醉剂	treatments
胰岛素	treatments
胰岛素自动注射器	treatments
胰岛素注射装置	treatments
胰岛素注射器	treatments
胰岛素笔	treatments
胰岛素丸	treatments
胰岛素泵	treatments
重症监护	treatments
干扰素	treatments
内部辐射	treatments
人际心理治疗	treatments
静脉注射抗生素	treatments
静脉营养	treatments
静脉输液	treatments
静脉注射免疫球蛋白	treatments
铁质补剂	treatments
胰岛细胞移植	treatments
关节固定	treatments
酮康唑	treatments
肾透析	treatments
肾移植	treatments
腹腔镜手术	treatments
激光治疗	treatments
泻药	treatments
下肢运动	treatments
生活方式治疗	treatments
流质饮食	treatments
肝移植	treatments
低纤维饮食	treatments
低盐饮食	treatments
低饱和脂肪饮食	treatments
肺移植	treatments
MAO抑制剂	treatments
甲苯咪唑	treatments
机械通气	treatments
药物	treatments
冥想	treatments
他巴唑	treatments
氨甲喋呤	treatments
甲氧氯普胺	treatments
甲硝唑	treatments
矿物质补充剂	treatments
米诺环素	treatments
米诺地尔	treatments
MMR疫苗接种	treatments
吗啡	treatments
驱蚊剂	treatments
每日多次注射	treatments
加强肌肉的锻炼	treatments
鼻减充血剂	treatments
针吸活检	treatments
二氧化氮	treatments
硝酸甘油	treatments
职业治疗	treatments
奥美拉唑	treatments
卵巢切除术	treatments
开放手术	treatments
口服抗生素	treatments
口服避孕药	treatments
口服类固醇	treatments
疼痛缓解	treatments
姑息性治疗	treatments
胰腺移植	treatments
帕罗西汀	treatments
盆底肌锻炼	treatments
青霉素	treatments
吩噻嗪	treatments
光疗	treatments
体育活动	treatments
物理治疗	treatments
理疗	treatments
安慰剂组	treatments
血浆置换	treatments
石膏	treatments
整形外科	treatments
体位引流	treatments
补钾	treatments
补充钾	treatments
预混胰岛素	treatments
泼尼松	treatments
预防性抗生素	treatments
孕激素	treatments
合适的鞋子	treatments
丙氧芬	treatments
普萘洛尔	treatments
丙硫氧嘧啶	treatments
前列腺切除术	treatments
防护服装	treatments
质子泵抑制剂	treatments
心理治疗	treatments
奎尼丁	treatments
奎宁	treatments
戒烟	treatments
放射治疗	treatments
运动锻炼范围	treatments
雷尼替丁	treatments
减少酒精	treatments
复原	treatments
立即删除蜱	treatments
利血平	treatments
呼吸支持	treatments
利福平	treatments
安全性行为	treatments
水杨酸	treatments
盐溶液	treatments
镇静剂	treatments
舍曲林	treatments
性爱习惯的改变	treatments
分流	treatments
安眠药	treatments
睡在蚊帐内	treatments
背带	treatments
少量多餐	treatments
丙戊酸钠	treatments
软的食物	treatments
言语治疗	treatments
脊髓支架	treatments
安体舒通	treatments
夹板	treatments
SSRIs类药物	treatments
蒸汽吸入	treatments
干细胞移植	treatments
支架	treatments
类固醇	treatments
兴奋剂	treatments
加强锻炼	treatments
链霉素	treatments
减压	treatments
伸展运动	treatments
柳氮磺胺吡啶	treatments
磺脲类	treatments
磺胺类药物	treatments
支持团体	treatments
支持和对症治疗	treatments
手术	treatments
外科引流脓肿	treatments
手术矫正	treatments
手术引流	treatments
手术淋巴结切除	treatments
手术切除	treatments
手术修复	treatments
拟交感神经	treatments
对症及支持治疗	treatments
泰胃美	treatments
临时造口术	treatments
睾酮	treatments
四环素	treatments
茶碱	treatments
注射硫胺素	treatments
甲状腺药	treatments
替扎尼定	treatments
外用皮质类固醇	treatments
外用药膏	treatments
气管切开术	treatments
牵引	treatments
经皮神经电刺激	treatments
移植	treatments
三环类抗抑郁药	treatments
肿瘤外科	treatments
疫苗	treatments
血管扩张剂	treatments
维拉帕米	treatments
维生素A补充剂	treatments
维生素B12的补充	treatments
维生素C补充剂	treatments
维生素D补充剂	treatments
维生素E补充剂	treatments
维生素K	treatments
维生素补充剂	treatments
华法林	treatments
洗温水澡	treatments
热水浴	treatments
全胰腺移植	treatments
异种移植	treatments
晕海宁	treatments
扑热息痛	treatments
咳必清	treatments
必咳平	treatments
复方甘草合剂	treatments
氨茶碱	treatments
多酶片	treatments
复方新诺明	treatments
黄连素	treatments
氟派酸	treatments
头孢拉定胶囊	treatments
颠茄片	treatments
山莨菪碱	treatments
息斯敏	treatments
六神丸	treatments
牛黄解毒片	treatments
云南白药	treatments
红药水	treatments
紫药水	treatments
碘酒	treatments
酒精	treatments
高锰酸钾	treatments
风油精	treatments
绿药膏	treatments
金霉素眼膏	treatments
