# Supplementary material for: Social Media as a Sensor of Air Quality and Public Response in China
Source: J Med Internet Res. 2015 Mar 26;17(3):e22. doi: 10.2196/jmir.3875 (PMC4400579; doi:10.2196/jmir.3875)
Supplement: Supplementary file 1 [file jmir_v17i3e22_app1.zip › weibo_pollution_data/pollutiondata.xls]

## Sheet: Sheet1
Ranking	Province	City	All classes																													Annual average PM2.5 level	Average of the maximum daily PM2.5 level
				Topic 69		Topic 97		Base line 呼吸(breathe)		Base line 污染(pollution)		Base line 空气(air)		Base line 咳嗽(cough)		'pollution' , all class, without URL		'air' , all class, without URL		'breathe' , all class, without URL		'cough' , all class, without URL		All class, Topic 97 AND 'pollution'		All class, Topic 97 AND 'air'		All class, Topic 97 AND 'pollution', without URL		All class, Topic 97 AND 'air', without URL
			Total Weibos	Topic related Weibos	Normalized	Topic related Weibos	Normalized	Topic related Weibos	Normalized	Topic related Weibos	Normalized	Topic related Weibos	Normalized	Topic related Weibos	Normalized	Topic related Weibos	Normalized	Topic related Weibos	Normalized	Topic related Weibos	Normalized	Topic related Weibos	Normalized	Topic related Weibos	Normalized	Topic related Weibos	Normalized	Topic related Weibos	Normalized	Topic related Weibos	Normalized
1	Xingtai	Hebei	703	48	0.06828	21	0.02987	19	0.02703	44	0.06259	19	0.02703	23	0.03272	38	0.06355	14	0.02341	18	0.0301	21	0.03512	17	0.02418	15	0.02134	14	0.02341	11	0.01839	155.2	688
2	Shijiazhuang	Hebei	4657	380	0.0816	158	0.03393	77	0.01653	321	0.06893	133	0.02856	124	0.02663	245	0.06804	104	0.02888	67	0.01861	113	0.03138	116	0.02491	92	0.01976	95	0.02638	72	0.01999	148.5	676
3	Baoding	Hebei	1344	71	0.05283	36	0.02679	19	0.01414	76	0.05655	30	0.02232	38	0.02827	65	0.05804	26	0.02321	15	0.01339	36	0.03214	28	0.02083	22	0.01637	24	0.02143	19	0.01696	127.9	675
4	Handan	Hebei	1477	79	0.05349	32	0.02167	15	0.01016	75	0.05078	23	0.01557	55	0.03724	63	0.05185	21	0.01728	15	0.01235	47	0.03868	19	0.01286	15	0.01016	18	0.01481	14	0.01152	127.8	662
5	Hengshui	Hebei	314	19	0.06051	8	0.02548	5	0.01592	16	0.05096	7	0.02229	6	0.01911	12	0.05106	5	0.02128	5	0.02128	6	0.02553	8	0.02548	6	0.01911	7	0.02979	5	0.02128	120.6	712
6	Tangshan	Hebei	1720	96	0.05581	39	0.02267	24	0.01395	83	0.04826	32	0.0186	41	0.02384	61	0.04219	26	0.01798	24	0.0166	39	0.02697	27	0.0157	22	0.01279	23	0.01591	19	0.01314	114.2	497
7	Jinan	Shandong	6076	377	0.06205	147	0.02419	112	0.01843	272	0.04477	125	0.02057	203	0.03341	203	0.04542	91	0.02036	92	0.02059	175	0.03916	104	0.01712	90	0.01481	81	0.01812	67	0.01499	114	490
8	Langfang	Hebei	830	49	0.05904	18	0.02169	11	0.01325	47	0.05663	19	0.02289	26	0.03133	38	0.0546	15	0.02155	10	0.01437	25	0.03592	15	0.01807	11	0.01325	12	0.01724	7	0.01006	113.8	772
9	Xi'an	Shaanxi	10246	639	0.06237	293	0.0286	124	0.0121	507	0.04948	245	0.02391	303	0.02957	408	0.04827	188	0.02224	114	0.01349	292	0.03455	199	0.01942	180	0.01757	149	0.01763	130	0.01538	104.2	598
10	Zhengzhou	Henan	9860	607	0.06156	214	0.0217	117	0.01187	395	0.04006	170	0.01724	282	0.0286	298	0.03708	139	0.0173	105	0.01306	258	0.0321	140	0.0142	118	0.01197	112	0.01394	92	0.01145	102.4	422
11	Tianjin	Tianjin	1270	60	0.04724	19	0.01496	12	0.009449	46	0.03622	17	0.01339	35	0.02756	38	0.03582	16	0.01508	12	0.01131	32	0.03016	13	0.01024	10	0.007874	13	0.01225	10	0.009425	95.6	394
12	Cangzhou	Hebei	726	37	0.05096	17	0.02342	11	0.01515	35	0.04821	13	0.01791	30	0.04132	30	0.04983	13	0.02159	11	0.01827	28	0.04651	13	0.01791	12	0.01653	13	0.02159	12	0.01993	93.6	380
13	Beijing	Beijing	11014	997	0.09052	392	0.03559	205	0.01861	718	0.06519	351	0.03187	303	0.02751	526	0.06137	257	0.02998	197	0.02298	282	0.0329	283	0.02569	243	0.02206	205	0.02392	171	0.01995	90.1	646
14	Wuhan	Hubei	16705	847	0.0507	386	0.02311	183	0.01095	614	0.03676	291	0.01742	441	0.0264	459	0.03166	201	0.01387	162	0.01118	420	0.02897	260	0.01556	204	0.01221	179	0.01235	128	0.00883	88.7	339
15	Chengdu	Sichuan	20773	1255	0.06041	547	0.02633	206	0.009917	1064	0.05122	463	0.02229	521	0.02508	778	0.04267	371	0.02035	193	0.01059	503	0.02759	402	0.01935	330	0.01589	323	0.01772	260	0.01426	86.3	374
16	Urumqi	Xinjiang	1982	102	0.05146	45	0.0227	27	0.01362	75	0.03784	31	0.01564	49	0.02472	57	0.03333	20	0.0117	20	0.0117	47	0.02749	23	0.0116	22	0.0111	14	0.008187	13	0.007602	85.2	387
17	Hefei	Anhui	5905	354	0.05995	197	0.03336	90	0.01524	309	0.05233	161	0.02727	182	0.03082	236	0.04598	118	0.02299	81	0.01578	178	0.03468	147	0.02489	128	0.02168	100	0.01948	86	0.01675	84.9	383
18	Taizhou	Jiangsu	1020	36	0.03529	23	0.02255	22	0.02157	36	0.03529	22	0.02157	25	0.02451	28	0.035	17	0.02125	20	0.025	24	0.03	13	0.01275	12	0.01176	8	0.01	7	0.00875	80.9	474
19	Huai'an	Jiangsu	596	44	0.07383	14	0.02349	8	0.01342	23	0.03859	14	0.02349	22	0.03691	19	0.03838	13	0.02626	8	0.01616	21	0.04242	8	0.01342	8	0.01342	7	0.01414	7	0.01414	80.8	513
20	Changsha	Hunan	9562	497	0.05198	135	0.01412	101	0.01056	354	0.03702	112	0.01171	282	0.02949	256	0.0312	92	0.01121	95	0.01158	272	0.03315	87	0.009099	64	0.006693	72	0.008775	48	0.00585	79.1	325
21	Wuxi	Jiangsu	7370	348	0.04722	197	0.02673	112	0.0152	1047	0.1421	153	0.02076	203	0.02754	332	0.05722	116	0.01999	105	0.0181	199	0.0343	146	0.01981	128	0.01737	110	0.01896	94	0.0162	75.8	391
22	Harbin	Heilongjiang	5084	262	0.05153	104	0.02046	44	0.008655	198	0.03895	87	0.01711	118	0.02321	138	0.03496	59	0.01495	37	0.009374	113	0.02863	67	0.01318	59	0.01161	41	0.01039	35	0.008867	75.7	756
23	Changzhou	Jiangsu	2802	171	0.06103	84	0.02998	42	0.01499	116	0.0414	69	0.02463	86	0.03069	94	0.0399	50	0.02122	32	0.01358	80	0.03396	54	0.01927	50	0.01784	44	0.01868	34	0.01443	75.6	322
24	Nanjing	Jiangsu	14573	954	0.06546	419	0.02875	166	0.01139	758	0.05201	329	0.02258	493	0.03383	648	0.05315	267	0.0219	146	0.01198	470	0.03855	296	0.02031	229	0.01571	236	0.01936	175	0.01435	75.3	312
25	Xuzhou	Jiangsu	1838	96	0.05223	28	0.01523	17	0.009249	61	0.03319	25	0.0136	56	0.03047	52	0.03306	21	0.01335	15	0.009536	46	0.02924	16	0.008705	10	0.005441	13	0.008264	7	0.00445	74.9	304
26	Taiyuan	Shanxi	3025	186	0.06149	58	0.01917	27	0.008926	127	0.04198	53	0.01752	114	0.03769	92	0.03877	40	0.01686	25	0.01054	112	0.0472	34	0.01124	29	0.009587	25	0.01054	20	0.008428	74.2	416
27	Huzhou	Zhejiang	1667	67	0.04019	33	0.0198	18	0.0108	57	0.03419	29	0.0174	37	0.0222	44	0.03284	22	0.01642	13	0.009701	37	0.02761	19	0.0114	19	0.0114	14	0.01045	14	0.01045	73.5	414
28	Shenyang	Liaoning	7088	364	0.05135	173	0.02441	126	0.01778	266	0.03753	134	0.01891	225	0.03174	222	0.03712	114	0.01906	119	0.0199	211	0.03528	113	0.01594	102	0.01439	95	0.01588	86	0.01438	72.7	464
29	Zhenjiang	Jiangsu	1295	85	0.06564	48	0.03707	38	0.02934	75	0.05792	36	0.0278	54	0.0417	69	0.06042	32	0.02802	36	0.03152	54	0.04729	33	0.02548	29	0.02239	29	0.02539	25	0.02189	71.6	263
30	Yangzhou	Jiangsu	1520	91	0.05987	29	0.01908	19	0.0125	47	0.03092	27	0.01776	56	0.03684	37	0.02848	21	0.01617	15	0.01155	55	0.04234	19	0.0125	18	0.01184	14	0.01078	12	0.009238	71.1	312
31	Suqian	Jiangsu	390	32	0.08205	10	0.02564	5	0.01282	27	0.06923	11	0.02821	14	0.0359	22	0.06728	8	0.02446	4	0.01223	14	0.04281	7	0.01795	6	0.01538	5	0.01529	4	0.01223	70.7	502
32	Nantong	Jiangsu	2132	106	0.04972	45	0.02111	16	0.007505	71	0.0333	23	0.01079	71	0.0333	65	0.03587	20	0.01104	13	0.007174	69	0.03808	24	0.01126	16	0.007505	22	0.01214	13	0.007174	70.2	248
33	Changchun	Jilin	3835	188	0.04902	45	0.01173	43	0.01121	134	0.03494	41	0.01069	97	0.02529	111	0.03666	36	0.01189	38	0.01255	93	0.03071	31	0.008083	26	0.00678	26	0.008587	21	0.006935	69.2	425
34	Nanchang	Jiangxi	4870	243	0.0499	72	0.01478	63	0.01294	158	0.03244	72	0.01478	150	0.0308	113	0.02834	49	0.01229	61	0.0153	146	0.03661	46	0.009446	42	0.008624	30	0.007523	26	0.00652	69.1	255
35	Jinhua	Zhejiang	2828	120	0.04243	52	0.01839	22	0.007779	72	0.02546	46	0.01627	98	0.03465	68	0.02948	44	0.01907	22	0.009536	93	0.04031	32	0.01132	33	0.01167	31	0.01344	32	0.01387	69	473
36	Lianyungang	Jiangsu	683	44	0.06442	22	0.03221	7	0.01025	40	0.05857	18	0.02635	23	0.03367	30	0.05376	14	0.02509	7	0.01254	23	0.04122	12	0.01757	12	0.01757	10	0.01792	10	0.01792	68	407
37	Maryland	Gansu	1837	119	0.06478	34	0.01851	16	0.00871	72	0.03919	20	0.01089	43	0.02341	51	0.03373	15	0.009921	14	0.009259	42	0.02778	21	0.01143	11	0.005988	15	0.009921	7	0.00463	67.1	259
38	Suzhou	Jiangsu	9553	527	0.05517	246	0.02575	135	0.01413	413	0.04323	176	0.01842	345	0.03611	350	0.04384	141	0.01766	128	0.01603	337	0.04221	166	0.01738	116	0.01214	147	0.01841	96	0.01203	67.1	384
39	Yancheng	Jiangsu	846	53	0.06265	13	0.01537	5	0.00591	44	0.05201	15	0.01773	18	0.02128	34	0.04816	9	0.01275	3	0.004249	17	0.02408	8	0.009456	5	0.00591	5	0.007082	3	0.004249	67	455
40	Jiaxing	Zhejiang	3607	166	0.04602	109	0.03022	49	0.01358	148	0.04103	86	0.02384	125	0.03465	131	0.04207	76	0.02441	42	0.01349	123	0.0395	72	0.01996	64	0.01774	61	0.01959	54	0.01734	66.9	417
41	Quzhou	Zhejiang	730	41	0.05616	12	0.01644	12	0.01644	28	0.03836	12	0.01644	32	0.04384	21	0.0342	7	0.0114	11	0.01792	31	0.05049	10	0.0137	8	0.01096	6	0.009772	4	0.006515	66.5	406
42	Shaoxing	Zhejiang	2313	106	0.04583	72	0.03113	27	0.01167	109	0.04712	56	0.02421	81	0.03502	75	0.03759	43	0.02155	21	0.01053	81	0.0406	43	0.01859	44	0.01902	32	0.01604	33	0.01654	66.4	426
43	Hangzhou	Zhejiang	20179	1084	0.05372	372	0.01844	236	0.0117	701	0.03474	286	0.01417	637	0.03157	555	0.03162	214	0.01219	216	0.01231	618	0.03521	225	0.01115	184	0.009118	168	0.009572	130	0.007407	66.1	361
44	Qinhuangdao	Hebei	1211	48	0.03964	24	0.01982	17	0.01404	36	0.02973	12	0.009909	37	0.03055	28	0.02764	9	0.008885	17	0.01678	35	0.03455	12	0.009909	7	0.00578	9	0.008885	4	0.003949	65.2	335
45	Chongqing	Chongqing	940	48	0.05106	14	0.01489	20	0.02128	30	0.03191	9	0.009574	28	0.02979	26	0.0303	5	0.005828	20	0.02331	28	0.03263	7	0.007447	6	0.006383	4	0.004662	3	0.003497	63.9	187
46	Xining	Qinghai	585	37	0.06325	11	0.0188	5	0.008547	22	0.03761	7	0.01197	12	0.02051	18	0.03614	6	0.01205	5	0.01004	12	0.0241	4	0.006838	3	0.005128	4	0.008032	3	0.006024	63.2	319
47	Qingdao	Shandong	5405	361	0.06679	112	0.02072	76	0.01406	229	0.04237	98	0.01813	168	0.03108	175	0.03873	70	0.01549	69	0.01527	160	0.03541	71	0.01314	60	0.0111	44	0.009737	37	0.008188	61.7	280
48	Shanghai	Shanghai	5473	413	0.07546	146	0.02668	87	0.0159	328	0.05993	120	0.02193	183	0.03344	279	0.06358	102	0.02325	80	0.01823	173	0.03943	108	0.01973	88	0.01608	87	0.01983	72	0.01641	60.7	421
49	Hohhot	InnerMongolia	1390	91	0.06547	16	0.01151	8	0.005755	58	0.04173	17	0.01223	38	0.02734	51	0.04497	13	0.01146	8	0.007055	35	0.03086	7	0.005036	8	0.005755	7	0.006173	7	0.006173	59.1	216
50	Wenzhou	Zhejiang	10406	465	0.04469	117	0.01124	110	0.01057	297	0.02854	103	0.009898	440	0.04228	255	0.02748	98	0.01056	107	0.01153	422	0.04547	58	0.005574	43	0.004132	53	0.005711	40	0.00431	56.5	248
51	Zhaoqing	Guangdong	1647	66	0.04007	16	0.009715	23	0.01396	42	0.0255	10	0.006072	48	0.02914	28	0.0183	8	0.005229	22	0.01438	48	0.03137	6	0.003643	7	0.00425	4	0.002614	5	0.003268	54.7	174
52	Nanning	Guangxi	4863	243	0.04997	51	0.01049	45	0.009254	109	0.02241	31	0.006375	157	0.03228	84	0.02022	24	0.005776	43	0.01035	152	0.03658	23	0.00473	18	0.003701	19	0.004573	14	0.003369	54.7	199
53	Taizhou	Zhejiang	2775	126	0.04541	39	0.01405	33	0.01189	72	0.02595	39	0.01405	85	0.03063	59	0.02447	29	0.01203	29	0.01203	81	0.0336	18	0.006486	21	0.007568	13	0.005392	14	0.005807	53	284
54	Foshan	Guangdong	10936	480	0.04389	124	0.01134	103	0.009418	249	0.02277	88	0.008047	301	0.02752	215	0.02157	81	0.008126	102	0.01023	293	0.02939	54	0.004938	51	0.004663	48	0.004815	45	0.004514	52.3	160
55	Guangzhou	Guangdong	48629	2467	0.05073	559	0.0115	496	0.0102	1275	0.02622	455	0.009357	1477	0.03037	1095	0.0257	397	0.009319	456	0.0107	1409	0.03308	276	0.005676	246	0.005059	234	0.005493	211	0.004953	52.2	159
56	Chengde	Hebei	413	19	0.046	0	0	8	0.01937	7	0.01695	2	0.004843	9	0.02179	4	0.01143	2	0.005714	8	0.02286	8	0.02286	0	0	0	0	0	0	0	0	51.5	407
57	Dalian	Liaoning	5659	341	0.06026	192	0.03393	61	0.01078	291	0.05142	180	0.03181	135	0.02386	204	0.0446	112	0.02449	59	0.0129	120	0.02624	150	0.02651	144	0.02545	88	0.01924	82	0.01793	50.7	224
58	Ningbo	Zhejiang	9339	433	0.04636	162	0.01735	86	0.009209	325	0.0348	125	0.01338	273	0.02923	274	0.0345	104	0.01309	77	0.009694	267	0.03361	105	0.01124	79	0.008459	87	0.01095	62	0.007806	50.4	416
59	Guiyang	Guizhou	3445	158	0.04586	48	0.01393	21	0.006096	93	0.027	32	0.009289	94	0.02729	81	0.02712	27	0.009039	20	0.006696	88	0.02946	30	0.008708	25	0.007257	26	0.008704	21	0.00703	49.4	229
60	Jiangmen	Guangdong	4597	146	0.03176	20	0.004351	47	0.01022	95	0.02067	23	0.005003	120	0.0261	84	0.02031	20	0.004836	46	0.01112	115	0.0278	9	0.001958	7	0.001523	8	0.001934	6	0.001451	48.4	158
61	Lishui	Zhejiang	812	18	0.02217	12	0.01478	9	0.01108	14	0.01724	7	0.008621	19	0.0234	12	0.01707	6	0.008535	9	0.0128	17	0.02418	4	0.004926	3	0.003695	4	0.00569	3	0.004267	47.9	196
62	Zhongshan	Guangdong	4858	230	0.04734	42	0.008646	37	0.007616	98	0.02017	29	0.00597	139	0.02861	81	0.01878	26	0.00603	36	0.008349	133	0.03084	18	0.003705	15	0.003088	13	0.003015	13	0.003015	47.6	146
63	Dongguan	Guangdong	8885	392	0.04412	64	0.007203	94	0.01058	187	0.02105	57	0.006415	259	0.02915	159	0.0198	52	0.006475	92	0.01146	252	0.03138	26	0.002926	21	0.002364	23	0.002864	19	0.002366	46	165
64	Yinchuan	Ningxia	958	57	0.0595	23	0.02401	20	0.02088	32	0.0334	19	0.01983	29	0.03027	26	0.03052	16	0.01878	19	0.0223	28	0.03286	11	0.01148	11	0.01148	9	0.01056	9	0.01056	43.7	164
65	Zhangjiakou	Hebei	395	36	0.09114	11	0.02785	5	0.01266	21	0.05316	6	0.01519	7	0.01772	17	0.05537	3	0.009772	5	0.01629	6	0.01954	7	0.01772	5	0.01266	4	0.01303	2	0.006515	43.1	471
66	Shenzhen	Guangdong	27216	1393	0.05118	327	0.01201	323	0.01187	777	0.02855	279	0.01025	941	0.03458	590	0.02451	219	0.009097	314	0.01304	922	0.0383	151	0.005548	142	0.005218	113	0.004694	110	0.004569	39.7	131
67	Zhuhai	Guangdong	3696	183	0.04951	45	0.01218	39	0.01055	104	0.02814	37	0.01001	132	0.03571	89	0.02724	33	0.0101	37	0.01133	126	0.03857	22	0.005952	21	0.005682	18	0.00551	18	0.00551	37.9	157
68	Huizhou	Guangdong	5027	180	0.03581	66	0.01313	74	0.01472	135	0.02685	58	0.01154	167	0.03322	119	0.0258	52	0.01127	72	0.01561	161	0.0349	43	0.008554	41	0.008156	38	0.008238	36	0.007804	37.2	121
69	Kunming	Yunnan	5192	409	0.07878	75	0.01445	70	0.01348	273	0.05258	75	0.01445	174	0.03351	245	0.05387	72	0.01583	68	0.01495	168	0.03694	40	0.007704	39	0.007512	32	0.007036	36	0.007916	35.5	123
70	Fuzhou	Fujian	10007	396	0.03957	122	0.01219	97	0.009693	239	0.02388	98	0.009793	309	0.03088	197	0.02213	79	0.008873	93	0.01045	303	0.03403	69	0.006895	64	0.006396	54	0.006065	49	0.005504	33.2	112
71	Zhoushan	Zhejiang	758	35	0.04617	8	0.01055	8	0.01055	19	0.02507	8	0.01055	20	0.02639	17	0.02564	7	0.01056	7	0.01056	18	0.02715	2	0.002639	2	0.002639	1	0.001508	1	0.001508	32.1	353
72	Xiamen	Fujian	9568	443	0.0463	157	0.01641	122	0.01275	368	0.03846	177	0.0185	348	0.03637	231	0.0273	78	0.00922	119	0.01407	340	0.04019	92	0.009615	88	0.009197	50	0.00591	47	0.005556	31.3	89
73	Lhasa	Tibet	404	12	0.0297	4	0.009901	3	0.007426	12	0.0297	3	0.007426	12	0.0297	9	0.02564	1	0.002849	3	0.008547	11	0.03134	2	0.00495	2	0.00495	0	0	0	0	26	101
74	Haikou	Hainan	3133	129	0.04117	40	0.01277	27	0.008618	93	0.02968	35	0.01117	109	0.03479	80	0.0288	33	0.01188	25	0.008999	107	0.03852	25	0.00798	22	0.007022	24	0.008639	21	0.007559	25.6	130
				21902		7665		4807		15809		6321		12437		12044		4949		4454		11921		4866		4133		3766		3103
Correlation with average					0.361479		0.546087		0.351112		0.457834		0.551899		-0.0514427		0.606058		0.609535		0.361338		0.0271683		0.629551		0.564069		0.70269		0.623358
Correlation with max					0.421572		0.544805		0.257437		0.473514		0.593402		-0.150773		0.633285		0.636646		0.289928		-0.0233507		0.618681		0.556753		0.657203		0.579159

## Sheet: Sheet2
Ranking	Province	City
			Total Weibos
1	Xingtai	Hebei	703
2	Shijiazhuang	Hebei	4657
3	Baoding	Hebei	1344
4	Handan	Hebei	1477
5	Hengshui	Hebei	314
6	Tangshan	Hebei	1720
7	Jinan	Shandong	6076
8	Langfang	Hebei	830
9	Xi'an	Shaanxi	10246
10	Zhengzhou	Henan	9860
11	Tianjin	Tianjin	1270
12	Cangzhou	Hebei	726
13	Beijing	Beijing	11014
14	Wuhan	Hubei	16705
15	Chengdu	Sichuan	20773
16	Urumqi	Xinjiang	1982
17	Hefei	Anhui	5905
18	Taizhou	Jiangsu	1020
19	Huai'an	Jiangsu	596
20	Changsha	Hunan	9562
21	Wuxi	Jiangsu	7370
22	Harbin	Heilongjiang	5084
23	Changzhou	Jiangsu	2802
24	Nanjing	Jiangsu	14573
25	Xuzhou	Jiangsu	1838
26	Taiyuan	Shanxi	3025
27	Huzhou	Zhejiang	1667
28	Shenyang	Liaoning	7088
29	Zhenjiang	Jiangsu	1295
30	Yangzhou	Jiangsu	1520
31	Suqian	Jiangsu	390
32	Nantong	Jiangsu	2132
33	Changchun	Jilin	3835
34	Nanchang	Jiangxi	4870
35	Jinhua	Zhejiang	2828
36	Lianyungang	Jiangsu	683
37	Maryland	Gansu	1837
38	Suzhou	Jiangsu	9553
39	Yancheng	Jiangsu	846
40	Jiaxing	Zhejiang	3607
41	Quzhou	Zhejiang	730
42	Shaoxing	Zhejiang	2313
43	Hangzhou	Zhejiang	20179
44	Qinhuangdao	Hebei	1211
45	Chongqing	Chongqing	940
46	Xining	Qinghai	585
47	Qingdao	Shandong	5405
48	Shanghai	Shanghai	5473
49	Hohhot	InnerMongolia	1390
50	Wenzhou	Zhejiang	10406
51	Zhaoqing	Guangdong	1647
52	Nanning	Guangxi	4863
54	Foshan	Guangdong	10936
55	Guangzhou	Guangdong	48629
56	Chengde	Hebei	413
57	Dalian	Liaoning	5659
58	Ningbo	Zhejiang	9339
59	Guiyang	Guizhou	3445
60	Jiangmen	Guangdong	4597
61	Lishui	Zhejiang	812
62	Zhongshan	Guangdong	4858
63	Dongguan	Guangdong	8885
64	Yinchuan	Ningxia	958
65	Zhangjiakou	Hebei	395
66	Shenzhen	Guangdong	27216
67	Zhuhai	Guangdong	3696
68	Huizhou	Guangdong	5027
69	Kunming	Yunnan	5192
70	Fuzhou	Fujian	10007
71	Zhoushan	Zhejiang	758
72	Xiamen	Fujian	9568
73	Lhasa	Tibet	404
74	Haikou	Hainan	3133
