# Supplementary material for: Social Media as a Sensor of Air Quality and Public Response in China
Source: J Med Internet Res. 2015 Mar 26;17(3):e22. doi: 10.2196/jmir.3875 (PMC4400579; doi:10.2196/jmir.3875)
Supplement: Supplementary file 1 [file jmir_v17i3e22_app1.zip › weibo_pollution_data/weibo_filter.txt]

weibo_id AQ topic PO topic "air" "Pollution" "breathe" "cough" AQ+"air" AQ+"pollution"
3639178467880955	False	False	False	False	False	False	False	False
3641985551868877	False	False	False	False	False	False	False	False
3650310402598900	False	False	False	False	False	False	False	False
4933153631	False	False	False	False	False	False	False	False
3612990173860961	False	False	False	False	False	False	False	False
3601046511535888	False	False	False	False	False	False	False	False
3601003540792867	False	False	False	False	False	False	False	False
3627442008361468	False	False	False	False	False	False	False	False
3646117675864478	False	False	False	False	False	False	False	False
3645374134844413	False	False	False	False	False	False	False	False
3447029226811478	False	False	False	False	False	False	False	False
15913551244	False	False	False	False	False	False	False	False
3639812353374075	False	False	False	False	False	False	False	False
3584401721838532	False	False	False	False	False	False	False	False
3575021706349650	False	False	False	False	False	True	False	False
3565878732080935	False	False	False	False	False	False	False	False
3541383145080370	False	False	False	False	False	False	False	False
3540176254762215	False	False	False	False	False	False	False	False
3536681149997482	False	False	False	False	False	False	False	False
3535591151088800	False	False	False	False	False	False	False	False
3535161418867718	True	False	True	True	False	False	True	True
3639640243875604	False	False	False	False	False	False	False	False
3635130121544919	False	False	False	False	False	False	False	False
3636137329087267	False	False	False	False	False	False	False	False
3631268824583066	False	False	False	False	False	False	False	False
3571537263471466	False	False	False	False	False	False	False	False
3565860151153180	False	False	False	False	False	False	False	False
3560072779236748	False	False	False	False	False	False	False	False
3581615144019534	False	False	False	False	False	False	False	False
3645267083515823	False	False	False	False	False	False	False	False
3640364596218431	False	False	False	False	False	False	False	False
3626222976610206	False	False	False	False	False	False	False	False
3625865408054327	False	False	False	False	False	False	False	False
3579891931222717	False	False	False	False	False	False	False	False
3648633016736528	False	False	False	False	False	False	False	False
3637071115302629	False	False	False	False	False	False	False	False
3603549348863439	False	False	False	False	False	False	False	False
3636162340045040	False	True	False	False	False	False	False	False
3631795024774081	False	True	True	True	False	False	False	False
3626366064847614	False	True	True	True	True	False	False	False
3620923645072622	False	True	False	True	False	False	False	False
3617987308855315	False	True	False	True	False	False	False	False
3615446051358897	False	False	False	False	False	False	False	False
3651504772462465	True	False	False	True	False	False	False	True
3567306774986192	False	False	False	False	False	False	False	False
3552462956714437	False	False	False	False	False	False	False	False
3633952923530828	False	False	False	True	False	False	False	False
3652154365641747	False	False	False	False	False	False	False	False
3651319539262824	False	True	False	False	False	False	False	False
3651107760567671	False	True	True	True	False	False	False	False
3651013992865133	False	True	True	True	False	False	False	False
3650607141448339	False	False	False	False	False	False	False	False
3649982441304157	False	False	False	False	False	False	False	False
3649949218481550	False	False	False	False	False	False	False	False
3649947360335441	False	False	False	False	False	False	False	False
3649942045884247	False	False	False	False	False	False	False	False
3649938971496916	False	False	False	False	False	False	False	False
3649932042618389	False	False	False	False	False	False	False	False
3649911813354298	False	False	False	False	False	False	False	False
3566404504742676	False	False	False	False	False	False	False	False
3629765799487905	False	False	False	False	False	False	False	False
3605716466388727	False	True	True	True	False	True	False	False
3596969743955312	False	False	False	False	False	False	False	False
3570196915040711	False	False	False	False	False	False	False	False
3553863430408945	False	False	False	False	False	False	False	False
3534725928667813	False	True	False	False	False	False	False	False
3531758815261378	False	False	False	False	False	False	False	False
3625649895507324	False	False	False	False	False	False	False	False
3510035399258760	False	False	False	False	False	False	False	False
3571546150988346	False	False	False	False	False	False	False	False
3595760010867353	False	False	False	False	False	False	False	False
3333600147	False	False	False	False	False	False	False	False
3333541779	False	False	False	False	False	False	False	False
3540650274138094	True	False	True	True	False	False	True	True
3540274418364222	False	True	False	True	False	False	False	False
3598102897915553	False	True	False	False	False	False	False	False
3537769555295916	False	False	False	False	False	False	False	False
3652211768324550	False	False	False	False	False	False	False	False
3650794211086330	False	False	False	False	False	False	False	False
3646397356031041	False	False	False	False	False	False	False	False
3644911922039656	False	False	False	False	False	False	False	False
3632964958857659	False	False	False	False	False	False	False	False
3632549215531104	False	False	False	False	False	False	False	False
3362922348684349	False	False	False	False	False	False	False	False
3362634153953793	False	True	False	False	False	False	False	False
3651808989631491	False	False	False	False	False	False	False	False
3651739780099285	False	False	False	False	False	False	False	False
3651473474368752	False	False	False	False	False	False	False	False
3651014828123188	False	False	False	False	False	False	False	False
3649569340751442	False	False	False	False	False	False	False	False
3649289773607716	False	False	False	False	False	False	False	False
3648900588109245	False	False	False	False	False	False	False	False
3648106292048447	False	False	False	False	False	False	False	False
3647114292704868	False	False	False	False	False	False	False	False
3647095036352053	False	True	False	False	False	False	False	False
3646752970042306	False	False	False	False	False	False	False	False
3646280628249951	False	False	False	False	False	False	False	False
3564778763210203	False	False	False	False	False	False	False	False
3601391668688719	False	False	False	False	False	False	False	False
3525291567334399	False	False	False	False	False	False	False	False
3510674166256426	False	True	False	False	False	False	False	False
3506668647775828	False	False	False	False	False	False	False	False
3505843972145170	False	False	False	False	False	False	False	False
3505136598566929	False	False	False	False	False	False	False	False
3504877974040171	False	False	False	False	False	True	False	False
3502275332542951	False	False	False	False	False	False	False	False
9387822427	False	False	False	False	False	False	False	False
8754405726	False	False	False	False	False	False	False	False
3648561734152263	False	False	False	False	False	False	False	False
3638693724101976	False	False	True	False	False	False	False	False
3633622495811414	False	False	True	False	False	False	False	False
3631809776269364	False	False	True	False	False	False	False	False
3625648859662297	True	False	True	False	False	False	True	False
3523992234888480	False	False	False	True	False	False	False	False
3607653920161642	False	False	False	False	False	False	False	False
3442113817635714	False	False	False	False	False	False	False	False
3381868731246586	False	False	False	False	True	False	False	False
3616016221702518	False	False	False	False	False	False	False	False
3545547371693651	False	False	False	False	False	False	False	False
3539848495167718	False	True	False	True	False	False	False	False
3519215128712887	False	False	False	False	False	False	False	False
3606199754924787	False	False	False	False	False	False	False	False
3547753831472078	False	False	False	False	False	True	False	False
3651556450534878	False	False	False	False	False	False	False	False
3651167965738354	False	False	False	False	False	False	False	False
3652274746438441	False	False	False	False	False	False	False	False
3616237965675582	False	False	False	False	False	False	False	False
3643452925905640	False	False	False	False	False	False	False	False
3487657864913632	False	False	False	False	False	True	False	False
3384808375512682	False	False	False	False	False	False	False	False
3642652568221893	False	False	False	False	False	False	False	False
3642652320464744	False	False	False	False	False	False	False	False
3642652039658865	False	False	False	False	False	False	False	False
3647559593218604	False	False	False	False	False	False	False	False
3647470229517675	False	False	False	False	False	False	False	False
3647452814951653	False	False	False	False	False	False	False	False
3647368312004404	False	False	False	False	False	False	False	False
3647005903144971	False	False	False	False	False	False	False	False
3646804664775255	False	False	False	False	False	False	False	False
3646621042109137	False	False	False	False	False	False	False	False
3646439697587214	False	False	False	False	False	False	False	False
3646366397544507	False	False	False	False	False	False	False	False
3646077666164753	False	False	False	False	False	False	False	False
3644933925615000	False	False	False	False	False	False	False	False
3644831941206083	False	False	False	False	False	False	False	False
3644209112034661	False	False	False	False	False	False	False	False
3643846950452871	False	False	False	False	False	True	False	False
3643485087199226	False	False	False	False	False	False	False	False
3643020647734253	False	False	False	False	False	False	False	False
3642658297356288	False	False	False	False	False	False	False	False
3642397881536174	False	False	False	False	False	False	False	False
3641208695828265	False	False	False	False	False	False	False	False
3641024129677287	False	False	False	False	False	False	False	False
3640661477263174	False	False	False	False	False	False	False	False
3639936760512149	False	False	False	False	False	False	False	False
3639861157999130	False	False	False	False	False	False	False	False
3638774011478186	False	False	False	False	False	False	False	False
3638672047704852	False	False	False	False	False	False	False	False
3638411522637348	False	False	False	False	False	False	False	False
3637584909355914	False	False	False	False	False	False	False	False
3636961962681131	False	False	False	False	False	False	False	False
3636237191138562	False	False	False	False	False	False	False	False
3635857439204907	False	False	False	False	False	False	False	False
3635588001026137	False	True	False	False	False	False	False	False
3618514889451978	False	False	False	False	False	False	False	False
3608031218233073	False	True	False	False	False	False	False	False
3650121302351886	False	False	False	False	False	False	False	False
3644986749037377	False	False	False	False	False	False	False	False
3644619055592047	False	False	False	False	False	False	False	False
3643064822767405	False	False	False	False	False	False	False	False
3536368741525660	False	False	False	False	False	False	False	False
3523240951555435	False	False	False	False	False	False	False	False
3506563648560161	False	False	False	False	False	False	False	False
3495758001146265	False	False	False	False	False	False	False	False
3647240029287817	False	False	False	False	False	False	False	False
3534325335400104	False	False	False	False	False	False	False	False
3535228133867172	False	False	False	False	False	False	False	False
11025333798	False	False	False	False	False	False	False	False
3603143768368909	False	False	False	False	False	False	False	False
3560090533472260	True	False	True	True	True	False	True	True
3411485822731333	False	False	False	False	False	True	False	False
3408259249421429	False	True	False	False	False	False	False	False
3403135542241991	False	False	False	False	False	False	False	False
3543746816115552	False	False	False	False	False	False	False	False
3619582961242233	False	False	False	False	False	False	False	False
3592066384887667	False	False	False	False	False	False	False	False
56326507	False	False	False	False	False	True	False	False
3648571146710940	False	False	False	False	False	False	False	False
3617078584420208	False	False	False	False	False	False	False	False
3578659602468993	False	False	False	False	False	False	False	False
3543873214854351	False	False	False	False	False	False	False	False
3474681518810119	False	False	False	False	False	False	False	False
3603589970846671	False	False	False	False	False	False	False	False
3648642340553915	False	False	False	False	False	False	False	False
3646718132687165	False	True	False	False	False	False	False	False
3638438135436352	False	True	False	False	False	False	False	False
3646386430361560	False	False	False	False	False	False	False	False
3446574791694414	False	False	False	False	False	False	False	False
3647718985350400	False	False	False	False	False	False	False	False
3639493674002502	False	False	False	False	False	False	False	False
3638134652629729	False	False	False	False	False	False	False	False
3422428962827452	True	False	False	False	False	False	False	False
3422157268436866	False	False	False	False	False	False	False	False
3626779333400939	False	False	False	False	False	False	False	False
3540597589599932	False	False	True	False	False	False	False	False
3604697610764879	False	False	False	False	False	False	False	False
3439224659788448	False	False	False	False	False	False	False	False
3576841828469770	False	False	False	False	False	False	False	False
3439444726490767	False	False	False	False	False	False	False	False
3439443178716073	False	False	False	False	False	False	False	False
3398256260449664	False	False	False	False	False	False	False	False
3639915021392843	False	False	False	False	False	False	False	False
3639982679980549	False	False	False	False	False	False	False	False
3620036344304899	False	False	False	False	False	False	False	False
3582718971521788	False	False	False	False	False	False	False	False
3553007415491776	False	False	False	False	False	False	False	False
3469669162170856	False	False	False	False	False	False	False	False
2756599	False	False	False	False	False	False	False	False
3641963524131201	False	False	False	False	False	False	False	False
3648265813726933	False	False	False	False	False	False	False	False
3591979957407836	False	False	False	False	False	False	False	False
3575769261250515	False	False	False	False	False	False	False	False
3636719151111684	False	False	False	False	False	False	False	False
3652125353273927	False	False	False	False	False	False	False	False
3651438783316598	False	False	False	False	False	False	False	False
3651437491811493	False	False	False	False	False	False	False	False
3651437344712491	False	False	False	False	False	False	False	False
3624350651161319	False	False	False	False	False	False	False	False
3613096305818173	False	False	False	False	False	False	False	False
3603020040690132	False	False	False	False	False	False	False	False
3596369984202109	False	False	False	False	False	False	False	False
3650984046158450	False	False	False	False	False	False	False	False
3639814391999541	False	False	False	False	False	False	False	False
3650299773891805	False	True	False	True	False	False	False	False
3650280845180928	False	False	False	True	False	False	False	False
3644124206782240	False	False	False	True	False	False	False	False
3639771802817956	False	False	False	False	False	False	False	False
3646373775501434	False	True	False	True	False	False	False	False
3652261365962381	False	False	False	False	False	False	False	False
3646071735482505	False	False	False	False	False	False	False	False
3645998469066671	False	False	False	False	False	False	False	False
3650426501090484	False	False	False	False	False	False	False	False
3645974222272036	False	True	False	False	False	False	False	False
3638688397610676	False	False	False	False	False	False	False	False
3641277733872654	False	True	False	False	False	False	False	False
3605490322284463	False	True	False	False	False	False	False	False
3598537730760458	False	True	False	False	False	False	False	False
3596798742546924	False	True	False	False	False	False	False	False
3593530943412651	False	True	False	False	False	False	False	False
3593101883148920	False	True	False	False	False	False	False	False
3592814988495137	False	True	False	False	False	False	False	False
3592451409717572	False	True	False	False	False	False	False	False
3592089017296816	False	True	False	False	False	False	False	False
3624493228344935	False	False	False	False	False	False	False	False
3550830747531533	False	False	False	False	False	False	False	False
3576061553829119	False	False	False	False	False	False	False	False
3560270234872982	False	False	False	False	False	False	False	False
3484945756592485	False	False	False	False	False	False	False	False
3478496351531062	False	False	False	False	False	False	False	False
3537669961123514	False	False	False	False	False	False	False	False
3648509171441917	False	False	False	False	False	False	False	False
3642438599785902	False	True	False	False	False	False	False	False
3649550214419601	False	False	False	False	False	False	False	False
3634885636020653	False	False	False	False	False	False	False	False
3565725241560913	False	False	False	False	False	False	False	False
3563477086155711	False	False	False	False	False	False	False	False
3610770640220615	False	False	False	False	False	False	False	False
3546826215229431	False	False	False	False	False	False	False	False
3517166559392878	False	False	False	False	False	False	False	False
3502180500110319	False	False	False	False	False	False	False	False
3470655423040895	False	False	False	False	False	False	False	False
3575005088629945	False	True	False	False	False	False	False	False
3648023948853488	False	False	False	False	False	False	False	False
3532749955062430	False	False	False	False	False	False	False	False
3525516122715894	False	False	False	False	False	False	False	False
3515338799314553	False	False	False	False	False	False	False	False
15292292654	False	False	False	False	False	False	False	False
3615491149307751	False	True	False	False	False	False	False	False
3604377778458382	False	True	False	False	False	False	False	False
3604258278297864	False	False	False	False	False	False	False	False
3585898946400882	False	True	False	True	False	False	False	False
3578219561068926	False	False	False	False	False	False	False	False
3563385041837232	False	False	False	False	False	False	False	False
3534288303174435	False	False	False	False	False	False	False	False
3527883924362904	False	False	False	False	False	False	False	False
3592127432735468	False	False	False	False	False	False	False	False
3466833367726745	False	False	False	False	False	False	False	False
3594347591194911	False	False	False	False	False	False	False	False
3445192298711371	False	False	False	False	False	False	False	False
3635996560407107	False	False	False	False	False	False	False	False
3616342811322972	False	False	False	False	False	False	False	False
3582737481053909	False	False	False	False	False	False	False	False
3640977375906113	False	False	False	False	False	False	False	False
3641300370766192	False	False	False	False	False	False	False	False
3652304886791317	False	False	False	False	False	False	False	False
3651579851050987	False	False	False	False	False	False	False	False
3554039977000665	False	False	False	False	False	False	False	False
3650474454545104	False	False	False	False	False	False	False	False
3649755038803971	False	False	False	False	False	False	False	False
3630785590954470	False	False	False	False	False	False	False	False
3632692400471595	False	False	False	False	False	False	False	False
3631531949962736	False	False	False	False	False	False	False	False
3631524601233363	False	False	False	False	False	False	False	False
3631523586586558	False	False	False	False	False	False	False	False
3650820484786532	True	False	False	True	False	False	False	True
3649418739646513	False	True	False	False	False	False	False	False
3643259815127674	False	False	False	False	False	False	False	False
3642876975923304	False	True	False	False	False	False	False	False
3483171381446429	False	False	False	False	False	False	False	False
3644490704987795	False	False	False	False	False	False	False	False
3580528046921539	False	False	False	False	False	False	False	False
3607198565355568	False	False	False	False	False	False	False	False
3480521894310440	False	False	False	False	False	False	False	False
3610983530031302	False	True	False	False	False	False	False	False
3544281346544651	False	False	False	False	False	False	False	False
3385207132655872	False	False	False	False	False	False	False	False
14895108655	False	False	False	False	False	False	False	False
3637652479487122	False	False	False	False	False	False	False	False
3636204442618112	False	False	False	False	False	False	False	False
3635150129112129	False	True	False	False	False	False	False	False
3635144021499283	False	False	False	False	False	False	False	False
3634127405874877	False	False	False	False	False	False	False	False
3632873536315659	False	False	False	False	False	False	False	False
3632293543699650	False	False	False	False	False	False	False	False
3632259850860314	False	False	False	False	False	False	False	False
3624359203330736	False	False	False	False	False	False	False	False
3622755423400017	False	False	False	False	False	False	False	False
3619123621648253	False	False	False	False	False	False	False	False
3619117296729206	False	False	False	False	False	False	False	False
3618917924737904	False	False	False	False	False	False	False	False
3618486704646944	False	False	False	False	False	False	False	False
3618479695744781	False	False	False	False	False	False	False	False
3618476054456855	False	False	False	False	False	False	False	False
3618252482045405	False	True	False	False	False	False	False	False
3618163348977349	False	False	False	False	False	False	False	False
3616675553235122	False	False	False	False	False	False	False	False
3615590143312455	False	False	False	False	False	False	False	False
3637021912189693	False	False	False	False	False	False	False	False
3616092868504733	False	False	False	False	False	False	False	False
3647339036384923	False	False	False	False	False	False	False	False
3623342319754512	False	False	False	False	False	False	False	False
3619103497711964	False	False	False	False	False	False	False	False
3511678706984647	False	False	False	False	False	False	False	False
3634173908723053	False	False	False	False	False	False	False	False
3621689802356817	False	False	False	False	False	False	False	False
3608697743508433	False	False	False	False	False	False	False	False
3634139687380432	False	False	False	False	False	False	False	False
3636234368370729	False	False	False	False	False	False	False	False
3621354907292156	False	False	False	False	False	False	False	False
3640008714425760	False	False	False	False	False	True	False	False
3643060393352786	False	False	False	False	False	False	False	False
3632275759715042	False	False	False	False	False	False	False	False
3597825013653021	False	False	False	False	False	False	False	False
6821523787	False	False	False	False	False	False	False	False
6766221501	False	False	False	False	False	False	False	False
6742804405	False	False	False	False	False	False	False	False
5634194859	False	False	False	False	False	False	False	False
5572750067	False	False	False	False	False	True	False	False
5451935971	False	False	False	True	False	False	False	False
5451887455	False	False	False	False	False	False	False	False
5434890639	False	False	False	False	False	False	False	False
5394000059	False	False	False	False	False	False	False	False
5393552601	False	False	False	False	False	False	False	False
5361736983	False	False	False	False	False	False	False	False
5333032491	False	False	False	False	False	False	False	False
5332899427	False	False	False	False	False	False	False	False
3458403249070753	False	False	False	False	False	False	False	False
3456590604993003	False	False	False	False	False	False	False	False
3390200764020554	True	True	True	True	False	False	True	True
3632543225776433	False	False	False	False	False	True	False	False
3591048981295038	False	False	False	False	False	False	False	False
3570722989702588	False	False	False	False	False	False	False	False
3552115874005597	False	False	False	False	False	False	False	False
3634168216649827	False	False	False	False	False	False	False	False
3589568177711150	False	True	False	True	False	False	False	False
3558420139516344	False	False	False	False	False	False	False	False
3465576732997145	False	False	False	False	False	False	False	False
3584028999938072	False	False	False	False	False	False	False	False
3589455400716835	False	False	False	False	False	True	False	False
3588841170094007	False	False	False	False	False	False	False	False
3484655926048786	False	False	False	False	False	False	False	False
3483017060622691	False	True	False	False	False	False	False	False
3531224381607674	False	False	False	False	False	False	False	False
3651584796266220	False	False	False	False	False	False	False	False
3634143479131079	False	False	False	False	False	False	False	False
3590954377899442	False	False	False	False	False	False	False	False
3652162636426717	False	False	False	False	False	False	False	False
3651590965963007	False	False	False	False	False	False	False	False
3622925016065333	False	False	False	False	False	True	False	False
3343473000780449	False	False	False	False	False	False	False	False
3574369361999316	False	False	False	False	False	False	False	False
3419615483277055	False	False	False	False	False	False	False	False
3621673204937588	False	False	False	False	False	False	False	False
3546460484051612	False	False	False	False	False	False	False	False
3601756992943025	False	False	False	False	False	False	False	False
3598195605452195	True	True	True	True	False	False	True	True
3602059926292724	False	False	False	False	False	False	False	False
3408373666253760	False	False	False	False	False	False	False	False
11864783170	False	True	False	False	False	True	False	False
3648819935871430	False	False	False	False	False	False	False	False
3424403952219133	False	False	False	False	False	False	False	False
3636153938772219	False	False	False	False	False	False	False	False
3591202312045710	False	False	False	False	False	False	False	False
3583994316661666	False	False	False	False	False	False	False	False
3581185730962695	False	False	False	False	False	False	False	False
3570293618256213	False	False	False	False	False	False	False	False
3569952323425406	False	False	False	False	False	False	False	False
3569556624574182	False	False	False	False	False	False	False	False
3647282064873099	False	False	False	False	False	False	False	False
3634332260437305	False	False	False	False	False	False	False	False
3625069823821357	False	False	False	False	False	False	False	False
3613517104488542	False	False	False	False	False	False	False	False
3487377240908163	False	False	False	False	False	False	False	False
3635477149691923	False	False	False	False	False	False	False	False
3563767939507814	False	True	False	False	False	False	False	False
518250	False	True	False	False	False	False	False	False
13253187610	False	False	False	False	False	False	False	False
3649545323505140	True	True	True	True	False	False	True	True
3642144860654075	True	False	False	True	False	False	False	True
3635979670253343	False	False	False	False	False	False	False	False
3626900222286667	False	False	False	False	False	False	False	False
3617374005696080	False	False	False	False	False	False	False	False
3610924676154005	False	False	False	False	False	False	False	False
3609798593481999	False	False	False	False	False	False	False	False
3448855268052105	False	False	False	False	False	False	False	False
3424400911610758	False	False	False	False	False	False	False	False
3553273275660536	False	False	False	False	False	False	False	False
3640551784387496	False	False	False	False	False	False	False	False
3629284793030053	False	False	False	False	False	False	False	False
3628553269015751	False	False	False	False	False	False	False	False
3633402253344663	False	False	False	False	False	False	False	False
3547380194751733	False	False	False	False	False	False	False	False
3544295543558225	False	False	False	False	False	False	False	False
3540460481607552	False	False	False	False	False	False	False	False
3632537169354096	False	False	False	False	False	False	False	False
3521099385643347	False	False	False	False	False	False	False	False
3599539854640620	False	False	False	False	False	False	False	False
3581110275958660	False	False	False	False	False	False	False	False
3563725778873329	False	False	False	False	False	False	False	False
3559856063602505	False	False	False	False	False	False	False	False
3543815732246398	False	False	False	False	False	False	False	False
3540596679214242	False	False	False	False	False	False	False	False
3539179977628339	False	False	False	False	False	False	False	False
3538853522074956	False	False	False	False	False	False	False	False
3565497448826150	False	False	False	False	False	False	False	False
3646727410060940	False	False	False	False	False	False	False	False
3648300924608988	False	False	False	False	False	False	False	False
3639654111237979	False	False	False	False	False	False	False	False
3598876856625511	False	False	False	False	False	False	False	False
3549650760123657	False	False	False	False	False	False	False	False
3638680579224332	False	False	False	False	False	False	False	False
3521997390887192	False	False	False	False	False	False	False	False
3596876089623741	False	False	False	False	False	False	False	False
3630150681964997	False	False	False	False	False	False	False	False
3628231774759177	False	False	False	False	False	False	False	False
3622279659481917	False	False	False	False	False	False	False	False
3620129722339034	False	False	False	False	False	True	False	False
3612047499570333	False	False	False	False	False	True	False	False
3575155760735067	False	False	False	False	False	False	False	False
3575153550036157	False	False	False	False	False	False	False	False
3578835281157537	False	False	False	False	False	False	False	False
3599795438764138	False	False	False	False	False	False	False	False
3649028665362212	False	False	False	False	False	False	False	False
3643542721701283	False	False	False	False	False	False	False	False
3595161206754008	True	False	False	True	False	False	False	True
3527823031480965	False	False	False	False	False	False	False	False
3625599790915524	False	False	False	False	False	False	False	False
3494221828876933	False	False	False	False	False	False	False	False
3546647441277117	False	False	False	False	False	False	False	False
9009086	False	False	False	False	False	False	False	False
3611953324694333	False	False	False	False	False	False	False	False
3649649510283745	False	False	False	False	False	False	False	False
3634284772314004	False	False	False	False	False	False	False	False
3612684026884616	False	False	False	False	False	True	False	False
3506872902092431	False	False	False	False	False	False	False	False
3503861778282008	False	False	False	False	False	False	False	False
3481311761562527	False	False	False	False	False	False	False	False
3603610422187056	False	False	False	False	False	False	False	False
3587822018091908	False	False	False	False	False	False	False	False
3615016739691302	False	False	False	False	False	False	False	False
3591580286036263	False	False	False	False	False	False	False	False
3611956613031596	True	False	False	True	False	False	False	True
3543468746054276	False	False	False	False	False	False	False	False
3538896317213055	False	False	False	False	False	False	False	False
3651721584992660	True	False	True	True	False	False	True	True
3598308779750219	False	True	False	True	False	False	False	False
3598305836106571	False	True	False	True	False	False	False	False
3583805505536591	False	False	False	False	False	False	False	False
3616072294631289	False	False	False	False	False	False	False	False
3651830229928824	False	True	True	False	False	False	False	False
3651784948497817	False	False	False	False	False	False	False	False
3646709030844388	False	False	False	False	False	False	False	False
3570686595861563	False	False	False	False	False	False	False	False
3652154223005675	False	False	False	False	False	False	False	False
3628730834789563	False	False	False	False	False	False	False	False
3646770044838809	False	True	False	False	False	False	False	False
3642498826539744	False	False	False	False	False	False	False	False
3538457202919061	False	False	False	False	False	False	False	False
3632294021792793	False	False	False	False	False	False	False	False
3581943931556145	False	False	False	False	False	False	False	False
3567523305968390	False	False	False	False	False	False	False	False
3646813997294887	False	False	False	False	False	False	False	False
3573896114659477	False	True	False	False	False	False	False	False
3565473335860685	False	True	False	False	False	False	False	False
3565471901486545	True	True	False	True	False	False	False	True
3649201688838394	False	True	False	False	False	False	False	False
3644126530337689	False	False	False	False	False	False	False	False
3566298250401926	False	False	False	False	False	False	False	False
3516928318466642	False	True	False	False	False	False	False	False
3530391904303564	False	False	False	False	False	False	False	False
3489522371755257	False	False	False	False	False	False	False	False
3487627372154767	False	False	False	False	False	False	False	False
3474308577992519	False	False	False	False	False	False	False	False
3363258719738107	False	False	False	False	False	False	False	False
3363258052829646	False	False	False	False	False	False	False	False
3613302477591183	False	True	True	True	False	False	False	False
3491580831228494	False	False	False	False	False	False	False	False
3485410162784573	False	False	False	False	False	False	False	False
3476505986766570	False	False	False	False	False	False	False	False
3493205268253790	False	False	False	False	False	False	False	False
3651362598631109	False	False	False	False	False	False	False	False
3606314192272023	False	False	False	False	False	False	False	False
3623272354854121	False	False	False	False	False	False	False	False
3573295465616525	False	False	False	False	False	False	False	False
3587587975617700	False	False	False	False	False	False	False	False
3558086575294727	False	False	False	False	False	False	False	False
3550578867264065	False	True	False	False	False	False	False	False
3471125059334212	False	False	False	False	False	False	False	False
3425983732444724	False	False	False	False	False	False	False	False
3425122776326170	False	False	False	False	False	False	False	False
3621097176236939	False	False	False	False	False	False	False	False
3612065518824809	False	False	False	False	False	False	False	False
3603880300845078	False	False	False	False	False	False	False	False
3583750175014974	False	False	False	False	False	False	False	False
3488390840595866	False	True	False	True	False	False	False	False
3597198379996716	False	False	False	False	False	False	False	False
3581601558932772	False	False	False	False	False	False	False	False
3600538924618324	False	False	False	False	False	False	False	False
3559454878262898	False	False	False	False	False	False	False	False
3512749109364078	False	False	False	False	False	False	False	False
3561712840524105	False	False	False	False	False	False	False	False
3573797200433406	False	False	False	False	False	False	False	False
3647001113731225	False	False	False	False	False	False	False	False
3637069479664765	False	False	False	False	False	False	False	False
3636638729250406	False	False	False	False	False	False	False	False
3610079268222658	False	False	False	False	False	False	False	False
3605950957527606	False	False	False	False	False	False	False	False
3602229158581172	False	False	False	False	False	False	False	False
3574338797997099	False	False	False	False	False	False	False	False
3649189290148304	False	False	False	False	False	False	False	False
3549375776749432	False	False	False	False	False	False	False	False
3532172768401681	False	False	False	False	False	False	False	False
3643008094222898	False	False	False	False	False	False	False	False
3641381602191339	False	True	False	False	False	False	False	False
955451771	False	False	False	False	False	False	False	False
603526588	False	False	False	False	False	False	False	False
447083137	False	False	False	False	False	False	False	False
154915192	False	False	False	False	False	False	False	False
75916463	False	False	False	False	False	False	False	False
50165834	False	False	False	False	False	False	False	False
37616832	False	False	False	False	False	False	False	False
36696464	False	False	False	False	False	False	False	False
30996465	False	False	False	False	False	False	False	False
27363620	False	False	False	False	False	False	False	False
73473792	False	False	False	False	False	False	False	False
73466548	False	False	False	False	False	False	False	False
73428982	False	False	False	False	False	False	False	False
3446410282194660	False	False	False	False	False	False	False	False
3613884822898524	False	False	False	False	False	False	False	False
3360594481365108	False	False	False	False	False	False	False	False
3637735431041373	False	False	False	False	False	False	False	False
3640254579687471	False	False	False	False	False	False	False	False
3578342748107055	False	False	False	False	False	False	False	False
3634388103166409	False	True	False	False	False	False	False	False
3634384734895587	False	True	False	False	False	False	False	False
3485943010715394	False	False	False	False	False	False	False	False
3631619443118242	False	False	False	False	False	False	False	False
3489522148536786	False	False	False	False	False	False	False	False
3634316922171782	False	False	False	False	False	False	False	False
3440271121473162	False	False	False	False	False	False	False	False
3567697570309174	False	False	False	False	False	False	False	False
3581511226297297	False	False	False	False	False	False	False	False
3603757147125740	False	False	False	False	False	False	False	False
3602339199898452	False	False	False	False	False	False	False	False
3575260144078547	False	False	False	False	False	False	False	False
3574932032327027	False	False	False	False	False	False	False	False
3556763674716590	False	False	False	False	False	False	False	False
3526000820111109	False	False	False	False	False	False	False	False
3608918905129410	False	False	False	False	False	True	False	False
3573538327516190	False	False	False	False	False	True	False	False
3570532181611482	False	False	False	False	False	False	False	False
3542454223985128	False	False	False	False	False	False	False	False
3521722483312013	False	False	False	False	False	False	False	False
3606591226374095	False	False	False	False	False	False	False	False
3608596774086741	False	False	False	False	False	False	False	False
3538456087579065	False	False	False	False	False	False	False	False
3532580118820677	False	False	False	False	False	False	False	False
3517145809966370	False	False	False	False	False	False	False	False
3628647342533978	False	False	False	False	False	False	False	False
3592857795917806	False	False	False	False	False	False	False	False
3470598389001849	False	False	False	False	False	True	False	False
3647569056088234	False	True	False	False	False	False	False	False
3646053507640211	False	False	False	False	False	False	False	False
3641046305540553	False	False	False	False	False	False	False	False
3580096592139018	True	False	True	True	False	False	True	True
3579809248624511	True	False	False	True	False	False	False	True
3579808783176238	True	False	True	True	False	False	True	True
3579337955886642	True	False	True	True	False	False	True	True
3610779066335092	False	False	False	False	False	False	False	False
3568806003552576	False	False	False	False	False	False	False	False
3481171231263126	False	False	False	False	False	False	False	False
3432120024674164	False	False	False	False	False	False	False	False
3374459415771058	False	False	False	False	False	False	False	False
3367666736433497	False	False	False	False	False	False	False	False
3342603353933126	False	False	False	False	False	False	False	False
3605484072533167	False	False	False	False	False	False	False	False
3647896899942147	False	False	False	False	False	False	False	False
3638479642730351	False	True	False	False	False	False	False	False
3635625175251231	False	False	False	False	False	False	False	False
3627920947556569	False	True	False	False	False	False	False	False
3616782948246218	False	False	False	False	False	False	False	False
3595044478760411	False	False	False	False	False	False	False	False
3594682120280900	False	False	False	False	False	False	False	False
3610408151969610	False	False	False	False	False	False	False	False
3638390984013202	False	False	False	False	False	False	False	False
3612093989555322	False	False	False	False	False	False	False	False
3513830867129076	False	False	False	False	False	False	False	False
3509032168241585	False	False	False	False	False	False	False	False
3492153248734148	False	False	False	False	False	False	False	False
3482140849299423	False	False	False	False	False	False	False	False
3640548139142754	False	False	False	False	False	False	False	False
3640208048576601	False	False	False	False	False	False	False	False
3631198737977530	False	False	False	False	False	False	False	False
3623277437730685	False	False	False	False	False	False	False	False
3611807023469438	False	False	False	False	False	False	False	False
3609718687482056	False	False	False	False	False	False	False	False
3641221404331966	False	False	False	False	False	False	False	False
3535223838904499	False	False	False	False	False	False	False	False
3534033579531018	True	False	True	True	False	False	True	True
3616191584854820	False	False	False	False	False	False	False	False
3641543015850370	False	True	False	False	False	False	False	False
3616042527696454	False	False	False	False	False	False	False	False
3568862043378895	False	False	False	False	False	False	False	False
3531230471664215	False	False	False	False	False	False	False	False
3439139384985552	False	False	False	False	False	False	False	False
3641031477712828	False	False	False	False	False	False	False	False
3559471559036769	False	False	False	False	False	False	False	False
3652263442632966	False	False	False	False	False	False	False	False
3646729607469107	False	False	False	False	False	False	False	False
3645670269213086	False	False	False	False	False	False	False	False
3645269747373764	False	False	False	False	False	False	False	False
3642285767562982	False	False	False	False	False	False	False	False
3611646306416687	False	False	False	False	False	False	False	False
3560206372195097	False	False	False	False	False	False	False	False
3542706158128350	False	False	False	False	False	False	False	False
7870776403	False	False	False	False	False	False	False	False
3551273850535463	False	False	False	False	False	False	False	False
3612496999102579	False	False	False	False	False	False	False	False
3637142930420049	False	False	False	False	False	False	False	False
3553114210562127	False	False	False	False	False	False	False	False
3623313135609920	False	False	False	False	False	False	False	False
3571462437016075	False	False	False	False	False	False	False	False
3513893916222097	False	False	False	False	False	False	False	False
3527099795463477	False	False	False	False	False	False	False	False
3527093197939301	False	False	False	False	False	False	False	False
3527090362259387	False	False	False	False	False	False	False	False
3527088055466646	False	False	False	False	False	False	False	False
3614261668498334	False	False	False	False	False	False	False	False
3621847159575325	False	False	False	False	False	False	False	False
3621846954401817	False	False	False	False	False	False	False	False
3621846941815853	False	False	False	False	False	False	False	False
3632759093988984	False	False	False	False	False	False	False	False
3420065582168236	False	False	False	False	False	True	False	False
3569493685475191	False	False	False	False	False	False	False	False
3569492963922174	False	False	False	False	False	False	False	False
3569484491432412	False	False	False	False	False	False	False	False
3380675476021979	False	False	False	False	False	False	False	False
3648915884933329	False	False	False	False	False	False	False	False
3647088913063989	False	False	False	False	False	False	False	False
3637266797047586	False	False	False	False	False	False	False	False
3636342854531595	False	False	False	False	False	False	False	False
3625454676604665	True	False	False	False	False	False	False	False
3607181063066961	False	False	False	False	False	False	False	False
3574387930199382	False	False	False	False	False	False	False	False
3569772656437305	False	False	False	False	False	False	False	False
3624829502352313	False	False	False	False	False	False	False	False
3594888099096462	False	False	False	False	False	False	False	False
3504201994881866	False	False	False	False	False	True	False	False
3464941279501924	False	False	False	False	False	False	False	False
3462374965140044	False	False	False	False	False	False	False	False
3636261850309784	False	False	False	False	False	False	False	False
3635619303963181	False	False	False	False	False	False	False	False
3645240328269718	False	False	False	False	False	False	False	False
3644212211713795	False	False	False	False	False	False	False	False
3414811147093158	False	False	False	False	False	False	False	False
3409835901142291	False	False	False	False	False	False	False	False
3395239587342709	False	False	False	False	False	False	False	False
3591141838609344	False	False	False	False	False	False	False	False
3636314463149636	False	False	False	False	False	False	False	False
3646331354502459	False	False	False	False	False	False	False	False
3637003511714883	False	False	False	False	False	False	False	False
3529402106968906	False	False	False	False	False	False	False	False
3522880430434665	False	False	False	False	False	False	False	False
3517432268556234	False	False	False	False	False	False	False	False
3509832059969590	False	False	False	False	False	False	False	False
3506869945755263	False	False	False	False	True	False	False	False
3506769714334313	False	False	False	False	False	False	False	False
3632404361628133	True	False	True	True	True	False	True	True
340898979	False	False	False	False	False	False	False	False
3633601318946222	False	False	False	False	False	False	False	False
3549769760591229	False	False	False	False	False	False	False	False
3500259017668524	False	False	False	False	False	False	False	False
3641543233175976	False	False	False	False	False	False	False	False
3651528461666748	False	False	False	False	False	False	False	False
3514881388717521	False	False	False	False	False	False	False	False
3635276842574032	False	False	False	False	False	False	False	False
3637321612147420	False	False	False	False	False	False	False	False
3615503153310285	False	False	False	False	False	False	False	False
3566784835292834	False	False	False	False	False	False	False	False
3560075131705409	False	False	False	False	False	False	False	False
3584206741783459	False	False	False	False	False	False	False	False
3626571728510544	False	False	False	False	False	False	False	False
3596721433383402	False	False	False	False	False	False	False	False
3617117577949573	False	False	False	False	False	False	False	False
3422509322048731	False	False	False	False	False	False	False	False
3521707623451318	False	False	False	False	False	False	False	False
3354796602727141	False	False	False	False	False	False	False	False
3634367119308943	False	True	False	False	False	False	False	False
3598712385415714	False	False	False	False	False	False	False	False
3556459101079663	False	True	False	True	False	False	False	False
3576182987704510	False	False	False	False	False	False	False	False
3568519247746017	False	False	False	False	False	False	False	False
3640657790944279	False	False	False	False	False	False	False	False
3552276461708527	False	False	False	False	False	False	False	False
3638168932617525	False	False	False	False	False	False	False	False
3637389635195715	False	True	False	False	False	False	False	False
3645399040257989	False	False	False	False	False	False	False	False
3644511446061471	False	False	False	False	False	False	False	False
3627582689953776	False	False	False	False	False	False	False	False
3616230131207900	True	False	False	False	False	False	False	False
3636443756590740	False	True	False	False	False	False	False	False
3633897512020923	False	False	False	False	False	False	False	False
3579956401262964	False	False	False	False	False	False	False	False
3475212798778794	False	False	False	False	False	False	False	False
3458942476841556	False	True	False	False	False	False	False	False
3640214339683670	False	False	False	False	False	False	False	False
3651186030287468	False	False	False	False	False	True	False	False
3647818713688077	False	False	False	False	False	False	False	False
3645620902645044	False	False	False	False	False	False	False	False
3643917872791777	False	False	False	False	False	False	False	False
3642723276213329	False	False	False	False	False	False	False	False
3640980601742015	False	True	False	False	False	False	False	False
3638648291528072	False	False	False	False	False	False	False	False
3637040023461167	False	False	False	False	False	False	False	False
3636683130097518	False	True	False	False	False	False	False	False
3635638798731155	False	False	False	False	False	False	False	False
3633771180336419	False	False	False	False	False	False	False	False
3575456072726448	False	False	False	False	False	False	False	False
3558964568524792	False	False	False	False	False	False	False	False
3553902689797897	False	False	False	False	False	False	False	False
3552928260773195	False	False	False	False	False	False	False	False
3548658559693075	False	False	False	False	False	False	False	False
3626415439969951	False	False	False	False	False	False	False	False
3524974734044714	False	False	False	False	False	False	False	False
3501695813900671	False	False	False	False	False	False	False	False
3621957159871434	False	False	False	False	False	False	False	False
3621662044411204	False	False	False	False	False	False	False	False
3612064705101021	False	False	False	False	False	False	False	False
3591354192188257	False	False	False	False	False	False	False	False
3566359419891452	False	False	False	False	False	False	False	False
3562707279830707	False	False	False	False	False	False	False	False
3621105601953474	False	False	False	True	False	False	False	False
3374306605028180	True	False	False	False	False	False	False	False
3529222083792529	False	False	False	False	False	False	False	False
3526965942146001	False	False	False	False	False	False	False	False
3500297919772592	False	False	False	False	False	False	False	False
52304381	False	False	False	False	False	False	False	False
3611912019797227	False	False	False	False	False	False	False	False
3651100487769551	False	True	False	False	False	False	False	False
3651033819466789	False	False	False	False	False	False	False	False
3649921838049406	False	False	False	False	False	False	False	False
3648179797463517	False	False	False	False	False	False	False	False
3650418304942578	False	False	False	False	False	False	False	False
3649980415440578	False	False	False	False	False	False	False	False
3652256597846887	False	False	False	False	False	False	False	False
3651894192932261	False	False	False	False	False	False	False	False
3545390911584623	False	False	False	False	False	False	False	False
3540132843656299	False	False	False	False	False	False	False	False
3538231804618749	False	False	False	False	False	False	False	False
3535582149785530	False	False	False	False	False	False	False	False
3593790314789642	False	True	True	False	False	False	False	False
3650737323944762	False	False	False	False	False	False	False	False
3576006508512024	False	False	False	False	False	False	False	False
3516646222151280	False	False	False	False	False	False	False	False
3467612564393552	False	False	False	False	False	False	False	False
3609136602088198	False	False	False	False	False	False	False	False
3620585516806160	False	False	False	False	False	False	False	False
3618383927236010	False	False	False	False	False	False	False	False
3510867448498502	False	False	False	False	False	False	False	False
3482307098474503	False	False	False	False	False	False	False	False
3472541207072253	False	True	False	False	False	False	False	False
3590927773391340	False	False	False	False	False	False	False	False
3651957480963192	False	False	False	False	False	False	False	False
3648632828229046	False	False	False	False	False	False	False	False
3638150289216703	False	False	False	False	False	False	False	False
3650452358629356	False	False	False	True	False	False	False	False
3639733861668308	False	False	False	False	False	False	False	False
3641968204548764	False	False	False	False	False	False	False	False
3625475639204767	False	False	False	False	False	False	False	False
3516992348912799	False	False	False	False	False	False	False	False
3648873975020128	False	False	False	False	False	False	False	False
7948827	False	False	False	False	False	False	False	False
3584345615136320	False	False	False	False	False	False	False	False
3525518710726867	False	False	False	False	False	False	False	False
3633685830346042	False	False	False	False	False	False	False	False
3633464748657162	False	False	False	False	False	False	False	False
3598265750410870	False	False	False	False	False	False	False	False
3606409591560487	False	False	False	False	False	False	False	False
3580727050592233	False	False	False	False	False	False	False	False
3571305955663422	False	False	False	False	False	False	False	False
3561156797030034	False	False	False	False	False	False	False	False
3628997558296545	False	True	False	False	False	False	False	False
3626958761522327	False	False	False	False	False	False	False	False
3592178	False	False	False	False	False	False	False	False
3598572157247466	False	False	False	False	False	False	False	False
3651897774883862	True	False	False	False	False	False	False	False
3591784863434000	False	False	False	False	False	False	False	False
3597572276564139	False	True	False	True	False	False	False	False
3564492610532199	False	True	False	True	False	False	False	False
3550708701783801	False	False	False	True	False	False	False	False
3546788612619154	False	True	False	True	False	False	False	False
3546787530648375	False	True	False	True	False	False	False	False
3562589184970203	False	False	False	False	False	False	False	False
3561922349399034	False	False	False	False	False	False	False	False
3548273413065946	False	False	False	False	False	False	False	False
3645612962820430	False	False	False	False	False	False	False	False
3636496407612381	False	False	False	False	False	False	False	False
3614754658593583	False	False	False	False	False	False	False	False
3641217604296646	False	True	False	True	False	False	False	False
3615537173222883	False	False	False	False	False	False	False	False
3624794949914734	False	False	False	False	False	False	False	False
3492100610176636	False	False	False	False	False	False	False	False
3469051739288136	False	False	False	False	False	False	False	False
3650129661804686	False	False	False	True	False	False	False	False
3647850678429212	False	False	False	False	False	False	False	False
3542098991523558	False	False	False	False	False	False	False	False
3535793962740616	False	True	False	True	False	False	False	False
3535026086242440	True	False	True	True	False	False	True	True
3533798786834006	True	False	True	True	False	False	True	True
3504647869971352	True	False	True	True	False	False	True	True
3373176772398858	False	True	False	True	False	False	False	False
3580847455930467	False	False	False	False	False	False	False	False
3603348520987462	False	False	False	False	False	False	False	False
11003026810	False	False	False	False	False	False	False	False
3651968478305135	False	False	False	False	False	False	False	False
3650972289292210	False	False	False	False	False	False	False	False
3644678300237286	False	False	False	False	False	False	False	False
3637213730030601	False	False	False	False	False	False	False	False
3624598245512402	False	False	False	False	False	False	False	False
3572999149647992	False	False	False	False	False	False	False	False
3652092118104745	True	True	True	True	False	False	True	True
3652076997629309	True	False	False	False	False	False	False	False
3651850492558327	False	False	False	False	False	False	False	False
3651840464142121	True	False	False	False	False	False	False	False
3651755181096832	False	False	False	False	False	False	False	False
3651724940267666	False	False	False	False	False	True	False	False
3651473064068596	False	False	False	False	False	False	False	False
3651362481476993	False	False	False	False	False	False	False	False
3651080447695115	False	False	False	False	False	False	False	False
3650995156497716	False	False	False	False	False	False	False	False
3652212075090102	False	False	False	False	False	False	False	False
3651780367479895	False	True	True	True	False	False	False	False
3651498804555769	False	False	False	False	False	False	False	False
3635770772447576	False	False	False	False	False	False	False	False
4945185061	False	False	False	False	False	False	False	False
3365391867740959	False	False	False	False	False	False	False	False
3345584694293289	False	True	False	True	False	False	False	False
3345226680864790	False	False	False	False	False	False	False	False
3638062749758817	False	False	False	False	False	False	False	False
3593616146873707	False	False	False	False	False	True	False	False
3572566239419635	False	False	False	False	False	False	False	False
3564698831713094	False	True	False	False	False	False	False	False
5772218	False	False	False	False	False	False	False	False
4166861	False	False	False	False	False	False	False	False
3626711776300297	False	False	False	False	False	False	False	False
3585574659066189	False	True	False	False	False	False	False	False
3637937394524627	False	False	False	False	False	False	False	False
3604991996095757	False	False	False	False	False	False	False	False
3506979492764727	False	False	False	False	False	False	False	False
3478135167008037	False	False	False	False	False	False	False	False
3425131848624437	False	False	False	False	False	False	False	False
3423231384349851	False	False	False	False	False	False	False	False
3410569643719019	False	False	False	False	False	True	False	False
3408011885839651	False	False	False	False	False	False	False	False
3640260627925930	False	False	False	False	False	False	False	False
3483759993203984	False	False	False	False	False	False	False	False
3482815683702036	False	False	False	False	False	False	False	False
3381613994393916	False	False	False	False	False	False	False	False
3356871461870229	False	True	False	False	False	False	False	False
13066422844	False	False	False	False	False	False	False	False
12688841554	False	False	False	True	False	False	False	False
7766768779	False	False	False	False	False	False	False	False
6530393653	False	False	False	False	False	False	False	False
3476308589869903	False	False	False	False	False	False	False	False
3445758722318993	False	False	False	False	False	False	False	False
3625849658315996	False	False	False	False	False	False	False	False
3646793831571513	False	False	False	False	False	False	False	False
3645584470516308	False	False	False	False	False	False	False	False
3600790537529198	False	False	False	False	False	False	False	False
3598997128224558	False	False	False	False	False	False	False	False
3595336193231522	False	False	False	False	False	False	False	False
3483215597188333	False	False	False	False	False	False	False	False
3464651939703157	False	True	False	False	False	False	False	False
3449337428516936	False	False	False	False	False	False	False	False
3598265205442930	False	False	False	False	False	False	False	False
3651003033214184	False	False	False	False	False	False	False	False
3649005638414681	False	False	False	False	False	False	False	False
3645221763743885	False	False	False	False	False	False	False	False
3636546676509835	False	False	False	False	False	False	False	False
3639900949701096	False	False	False	False	False	False	False	False
3535224627842600	False	False	False	False	False	False	False	False
3486936230633222	False	True	False	False	False	False	False	False
3641059072655437	False	False	False	False	False	False	False	False
3532261272102088	False	False	False	False	False	False	False	False
3535169103743854	False	False	False	False	False	False	False	False
3628126020339672	False	False	False	False	False	False	False	False
3651572947082049	False	True	False	False	False	False	False	False
3650984607834375	False	False	False	False	False	False	False	False
3647181829818890	False	False	False	False	False	False	False	False
3647737180570997	False	False	False	False	False	False	False	False
3628677839612493	False	False	False	False	False	False	False	False
3633791115334462	False	False	False	False	False	False	False	False
3611684617276865	False	False	False	False	False	False	False	False
3615325465765766	False	False	False	False	False	False	False	False
3553152420624237	False	False	False	False	False	False	False	False
3631794442333690	False	False	False	False	False	False	False	False
3640381776565550	False	False	False	False	False	False	False	False
3622351382058567	False	False	False	False	False	False	False	False
3391256225199969	False	False	False	False	False	False	False	False
10931377924	False	False	False	False	False	False	False	False
10772737022	False	False	False	False	False	False	False	False
10772663533	False	False	False	False	False	False	False	False
10735450569	False	False	False	False	False	False	False	False
10721302482	False	False	False	False	False	False	False	False
9680562469	False	False	False	False	False	False	False	False
9468861382	False	True	False	False	False	False	False	False
9364673880	False	False	False	False	False	False	False	False
9357634582	False	False	False	False	False	False	False	False
9231763134	False	False	False	False	False	False	False	False
9231079874	False	False	False	False	False	False	False	False
9102606619	False	False	False	False	False	False	False	False
9052913985	False	False	False	False	False	False	False	False
9052735885	False	False	False	False	False	False	False	False
3643001597163337	False	False	False	False	False	False	False	False
3641251356490469	False	False	False	False	False	False	False	False
3646421700034020	False	False	False	False	False	False	False	False
3566004803919842	False	False	False	False	False	False	False	False
3526480321078659	False	False	False	False	False	False	False	False
3522537843206261	False	False	False	False	False	False	False	False
3403994748082875	False	False	False	False	False	False	False	False
3631221818598554	False	False	False	False	False	False	False	False
3643358994221126	False	False	False	False	False	False	False	False
3643098141906722	False	False	False	False	False	False	False	False
3555393009482185	False	True	False	True	False	False	False	False
3554710927565623	False	False	False	False	False	False	False	False
3552097288792154	False	False	False	False	False	False	False	False
3651724545588629	False	False	False	False	False	False	False	False
3646833907788624	False	False	False	False	False	False	False	False
3638083004257867	False	False	False	False	False	False	False	False
3527721344503762	False	True	False	False	False	False	False	False
3527371124893338	False	False	False	False	False	False	False	False
3490181577449924	False	False	False	False	False	False	False	False
3394670575769818	False	False	False	False	False	False	False	False
4436822789	False	False	False	False	False	False	False	False
20892471	False	False	False	False	False	False	False	False
3521773691759412	False	False	False	False	False	False	False	False
3521464986780608	False	False	False	False	False	False	False	False
3521428848982962	False	False	False	False	False	False	False	False
3513503442996633	False	False	False	False	False	False	False	False
3506374392495155	False	False	False	False	False	False	False	False
3648458903084333	False	False	False	False	False	False	False	False
3562971722278511	False	True	False	False	False	False	False	False
3570162684506962	False	False	False	False	False	False	False	False
3501538243167716	False	False	False	False	False	False	False	False
3507163328779179	False	False	False	False	False	False	False	False
3394115815612136	False	False	False	False	False	False	False	False
9961954785	False	False	False	False	False	False	False	False
3589398853797240	False	False	False	False	False	False	False	False
3564148476122163	False	False	False	False	False	False	False	False
3556163662548238	False	True	False	True	False	False	False	False
3645688221140777	False	False	False	False	False	False	False	False
3527849359215736	False	False	False	False	False	False	False	False
3413851062446769	False	False	False	False	False	False	False	False
3413583771490289	False	False	False	False	False	False	False	False
3413564276869983	False	False	False	False	False	False	False	False
3569282300113176	False	False	False	False	False	False	False	False
3626482243097382	False	False	False	False	False	False	False	False
3571831217216626	False	False	False	False	False	False	False	False
19023264	False	False	False	False	False	False	False	False
3389157936659655	False	True	False	True	False	False	False	False
3630022260398503	True	False	False	True	False	False	False	True
3531041958994998	False	False	False	False	False	False	False	False
3594325642410549	False	True	False	False	False	False	False	False
3651738944706035	True	False	True	True	False	False	True	True
3592758490933769	False	True	False	False	False	False	False	False
3588796752646387	False	False	False	True	False	False	False	False
3573889697002815	False	False	False	False	False	False	False	False
3551775703608946	False	False	False	False	False	False	False	False
3521811554151163	False	False	False	False	False	False	False	False
3639852715672072	False	False	False	False	False	False	False	False
3603543057809419	False	False	False	False	False	False	False	False
3563870218166140	False	False	False	True	False	False	False	False
22275973	False	False	False	False	False	False	False	False
9563050	False	False	False	False	False	False	False	False
2556710697	False	False	False	False	False	False	False	False
3549406785271672	False	False	False	False	False	False	False	False
3615790702412451	False	False	False	False	False	False	False	False
3537812005164699	False	False	False	False	False	False	False	False
3605929821865628	False	False	False	False	False	False	False	False
3473285205757643	False	False	False	False	False	False	False	False
3599437043131194	False	False	False	False	False	False	False	False
3647889282629765	False	False	False	False	False	False	False	False
3635070977882688	False	False	False	False	False	False	False	False
3598987476657204	False	False	False	False	False	False	False	False
3564804444741057	False	False	False	False	False	False	False	False
3645519437823139	False	False	False	False	False	False	False	False
3408518436689882	False	True	False	False	False	False	False	False
3357623120459152	False	False	False	False	False	False	False	False
3381137126874589	False	False	False	False	False	False	False	False
3651819966387469	False	False	False	False	False	False	False	False
3422172229540955	False	False	False	False	False	True	False	False
3418397163812773	False	False	False	False	False	False	False	False
3527077912981293	False	False	False	False	False	False	False	False
3566537971711431	False	True	False	False	False	False	False	False
3636178861142575	False	False	False	False	False	False	False	False
3631100947585109	False	False	False	False	False	False	False	False
3551917337207270	True	False	False	False	False	False	False	False
3535806440394832	False	False	False	False	False	False	False	False
3482490465561892	False	False	False	False	False	False	False	False
3463195933401669	False	False	False	False	False	False	False	False
3509747095079795	False	False	False	False	False	False	False	False
3484740142872998	False	False	False	False	False	False	False	False
3484377310358649	False	False	False	False	False	False	False	False
3603216870285220	False	False	False	False	False	False	False	False
15958432909	False	False	False	False	False	False	False	False
15888430961	False	False	False	False	False	False	False	False
15886354685	False	False	False	False	False	False	False	False
15856744591	False	False	False	False	False	False	False	False
3608080480742386	False	False	False	False	False	False	False	False
3581274813707924	False	False	False	False	False	False	False	False
3410459422584536	False	False	False	False	False	False	False	False
3520008166135494	False	False	False	False	False	False	False	False
3443265120858836	False	False	False	False	False	False	False	False
3386859453623910	False	False	False	False	False	False	False	False
3501980280375766	False	True	False	False	False	False	False	False
3564792306159480	False	True	False	False	False	False	False	False
3651498162511526	False	False	False	False	False	False	False	False
3651498061353530	False	False	False	False	False	False	False	False
3651497789182034	False	False	False	False	False	False	False	False
3567415600320854	False	False	False	False	False	False	False	False
3581843024766437	False	False	False	False	False	False	False	False
3602804037683889	False	False	False	False	False	False	False	False
3647458854344248	False	False	False	False	False	False	False	False
3644773979774276	False	False	False	False	False	False	False	False
3520655393547398	False	True	False	False	False	False	False	False
4644025437	False	False	False	False	False	False	False	False
4597542187	False	True	False	False	False	False	False	False
3445887848432266	False	False	False	False	False	False	False	False
3441289309779466	False	False	False	False	False	False	False	False
4657193943	False	False	False	False	False	False	False	False
3643722019010656	False	False	False	True	False	False	False	False
3582048449265910	False	False	False	False	False	False	False	False
3520401353488960	False	False	False	False	False	False	False	False
3423158130743226	False	False	False	False	False	False	False	False
3528944324078772	False	False	False	False	False	True	False	False
3585616128426391	False	False	False	False	False	False	False	False
3563514361274962	False	False	False	False	False	False	False	False
3558423842591275	False	False	False	False	False	False	False	False
3447064199932241	False	False	False	False	False	False	False	False
3612354120140317	False	False	False	False	False	False	False	False
3651937327234100	False	False	False	False	False	False	False	False
3647200275792817	False	False	False	False	False	False	False	False
3617483829726303	False	False	False	False	False	False	False	False
3577928040774390	False	False	False	False	False	False	False	False
3533511921565742	False	False	False	False	False	False	False	False
3533009808434091	False	False	False	False	False	False	False	False
3530838668977755	False	False	False	False	True	False	False	False
3652212985473712	True	True	True	True	False	False	True	True
3652061986335006	True	False	True	True	False	False	True	True
3651915906659386	True	False	True	True	True	False	True	True
3651883564672697	True	False	True	True	False	False	True	True
3651702371051100	True	False	False	True	False	False	False	True
3650987091286964	True	True	False	True	True	False	False	True
3652390210953610	True	False	True	True	False	False	True	True
3652094747267005	True	False	True	True	False	False	True	True
3652038586403762	True	False	True	True	True	False	True	True
3652029887426302	True	True	True	True	False	False	True	True
3652299795134184	False	False	False	False	False	False	False	False
3643017494011236	False	False	False	False	False	False	False	False
3642272254419195	False	False	False	False	False	False	False	False
3621156580121247	False	False	False	False	False	False	False	False
3607736329748899	False	False	False	False	False	False	False	False
3597238775628762	False	False	False	False	False	False	False	False
3589202489072888	False	False	False	False	False	False	False	False
3559858231678699	False	False	False	False	False	False	False	False
3570036931550420	False	False	False	False	False	False	False	False
3552225642983464	False	False	False	False	False	False	False	False
3555071743185179	False	False	False	False	False	False	False	False
3637221703416944	False	False	False	False	False	False	False	False
3528667290602731	False	False	False	False	False	False	False	False
3640592464639870	False	True	False	False	False	False	False	False
3601933560777826	False	False	False	False	False	False	False	False
3617496794271529	False	False	False	False	False	False	False	False
3537398992958145	False	False	False	True	False	False	False	False
3616763965576972	False	False	False	False	False	False	False	False
3648452141028523	False	False	False	False	False	False	False	False
3648449444463695	False	False	False	False	False	False	False	False
3467159789551524	False	False	False	False	False	False	False	False
3561843202745980	False	True	False	False	False	False	False	False
3598506050293662	False	False	False	False	False	False	False	False
3556065561865875	False	False	False	False	False	False	False	False
3554608150797886	False	False	False	False	False	False	False	False
3531823109885847	False	False	False	False	False	False	False	False
3527081579483956	False	False	False	False	False	False	False	False
3506565099632324	False	False	False	False	False	False	False	False
3636687466984006	False	False	False	False	False	False	False	False
3637052749025121	False	False	False	False	False	False	False	False
3636144178231498	False	False	False	False	False	False	False	False
3631170594080735	False	False	False	False	False	False	False	False
3598956645228113	False	False	False	False	False	False	False	False
3578024928759938	False	False	False	False	False	False	False	False
3584694647791720	False	True	True	True	False	False	False	False
3556617683506893	False	False	False	False	False	False	False	False
3642387417524569	False	False	False	False	False	False	False	False
3598664658825079	False	True	False	True	False	False	False	False
3649085448208612	False	False	False	False	False	False	False	False
3589056502063346	False	False	False	False	False	False	False	False
3573720146568025	False	False	False	False	False	False	False	False
3562755346819318	False	False	False	False	False	False	False	False
3640890041977470	False	True	False	False	False	False	False	False
3620891063293117	False	False	False	False	False	False	False	False
3585274065821962	False	False	False	False	False	False	False	False
3580564248498730	False	False	False	False	False	False	False	False
3577312396018273	False	False	False	False	False	False	False	False
3462525155233768	False	False	False	False	False	False	False	False
3461651632618455	False	False	False	False	False	False	False	False
3461445348204290	False	False	False	False	False	False	False	False
3461071287448842	False	False	False	False	False	False	False	False
3460704042544941	False	False	False	False	False	False	False	False
3460563059853971	False	False	False	False	False	False	False	False
3460563021614395	False	False	False	False	False	False	False	False
3460562950770414	False	False	False	False	False	False	False	False
3648281081021495	False	False	False	False	False	False	False	False
3645037768639065	False	False	False	False	False	False	False	False
3637304499452909	False	False	False	False	False	False	False	False
3634665409990584	False	False	False	False	False	False	False	False
3649577574336159	False	False	False	False	False	False	False	False
3635044134591902	False	False	False	False	False	False	False	False
3535239554974783	False	False	False	False	False	False	False	False
39748104	False	False	False	False	False	False	False	False
3554565561	False	False	False	False	False	False	False	False
3554506973	False	False	False	False	False	False	False	False
3554436525	False	False	False	False	False	False	False	False
3497472531769925	False	False	False	False	False	False	False	False
3640677605201813	False	False	False	False	False	False	False	False
3601123007328365	False	False	False	False	False	False	False	False
3599894629726755	False	False	False	False	False	False	False	False
3641199519285315	False	False	False	False	False	False	False	False
3575138677684295	False	False	False	False	False	False	False	False
3610107822864426	False	False	False	True	False	False	False	False
3608429778414811	False	True	False	True	False	False	False	False
3608428385506530	False	True	False	True	False	False	False	False
3605489319404659	False	False	False	False	False	False	False	False
3623395554177063	False	False	False	False	False	False	False	False
3541931902586302	False	False	False	False	False	False	False	False
3521993850450159	False	False	False	False	False	False	False	False
3647267481223673	False	False	False	False	False	False	False	False
3583664207878352	False	False	False	False	False	False	False	False
3573795464087347	False	False	False	False	False	False	False	False
3634060041275035	False	False	False	False	False	False	False	False
3569521962696705	False	False	False	False	False	False	False	False
3567696211463584	False	False	False	False	False	False	False	False
3560435057941651	False	False	False	False	False	False	False	False
3646347896517158	False	False	False	False	True	False	False	False
3499216787460272	False	False	False	False	False	False	False	False
3563469125615861	False	False	False	False	False	False	False	False
14346471898	False	False	False	False	False	False	False	False
3578355376842973	False	False	False	False	False	False	False	False
3645710907660964	False	False	False	False	False	False	False	False
3639004580880925	False	False	False	False	False	False	False	False
3638297148782076	False	False	False	False	False	False	False	False
3642128071123763	False	False	False	False	False	False	False	False
3637539552704012	False	False	False	False	False	False	False	False
3563854669991181	False	False	False	False	False	False	False	False
3400946537928151	False	False	False	False	False	False	False	False
3581543509025184	False	True	False	False	False	False	False	False
3596798264562949	False	False	False	False	False	False	False	False
3580767135237042	False	False	False	False	False	False	False	False
3568222496812529	False	False	False	False	False	False	False	False
3556847636535670	False	False	False	False	False	False	False	False
3504301047737261	False	False	False	False	False	False	False	False
3498520844073847	False	False	False	False	False	False	False	False
1195141063	False	True	False	False	False	False	False	False
3648234712601847	False	False	False	False	False	False	False	False
3588744403847696	False	True	False	False	False	False	False	False
3564022463455012	False	False	False	False	False	False	False	False
3548982711830403	False	False	False	False	False	False	False	False
3626523032381311	False	False	False	False	False	False	False	False
3629893688974383	False	False	False	False	False	False	False	False
3647781027713315	False	False	False	False	False	False	False	False
3391406615797685	False	False	False	False	False	False	False	False
3416189877438959	False	False	False	False	False	False	False	False
3415464141283725	False	False	False	False	False	False	False	False
3415197807490000	False	False	False	False	False	False	False	False
3415112536863203	False	False	False	False	False	False	False	False
3412684806516039	False	False	False	False	False	False	False	False
3410472449703579	False	False	False	False	False	False	False	False
3410147843619727	False	False	False	False	False	False	False	False
3409024270167511	False	False	False	False	False	False	False	False
3408662284697605	False	False	False	False	False	False	False	False
3408215704857025	False	False	False	False	False	False	False	False
3407936535912908	False	False	False	False	False	False	False	False
3407611129479611	False	False	False	False	False	False	False	False
3407573606915381	False	False	False	False	False	False	False	False
3404004606088715	False	False	False	False	False	False	False	False
3403866890670081	False	False	False	False	False	False	False	False
3403602733735200	False	False	False	False	False	False	False	False
3403262969547524	False	False	False	False	False	False	False	False
3403239909519695	False	False	False	False	False	False	False	False
3402900334075674	False	False	False	False	False	False	False	False
3401756891165250	False	False	False	False	False	False	False	False
3510222490904891	False	False	False	False	False	False	False	False
3510221500305692	False	False	False	False	False	False	False	False
3586526510759943	False	False	False	False	False	False	False	False
3586515424350704	False	False	False	False	False	False	False	False
3650906446456056	False	False	False	False	False	False	False	False
3645081884407989	False	False	False	False	False	False	False	False
3642813520344828	False	False	False	False	False	True	False	False
3512708085064394	False	False	False	False	False	False	False	False
3559694583445102	False	False	False	False	False	False	False	False
3353665604539159	False	False	False	False	False	False	False	False
15832556234	False	False	False	False	False	False	False	False
83707823	False	False	False	False	False	False	False	False
3538444649268716	False	False	False	False	False	False	False	False
2983694615	False	False	False	False	False	False	False	False
8948979	False	False	False	False	False	False	False	False
6749292	False	False	False	False	False	False	False	False
5448677	False	False	False	False	False	False	False	False
2779422	False	False	False	False	False	False	False	False
3644875939405205	False	False	False	False	False	False	False	False
3612806668963410	False	False	False	False	False	False	False	False
3561440470685589	False	False	False	False	False	False	False	False
3550851694196378	False	False	False	False	False	False	False	False
3616256001810281	False	False	False	False	False	False	False	False
3419175144242129	False	False	False	False	False	False	False	False
3639935276313708	False	False	False	False	False	False	False	False
3636608391455205	False	False	False	False	False	False	False	False
3631766520251210	True	False	False	False	False	False	False	False
3625851897570980	False	False	False	False	False	False	False	False
3613765708573855	False	False	False	False	False	False	False	False
3624690431719418	False	False	False	False	False	False	False	False
3456084151033480	False	False	False	False	False	False	False	False
15552100521	False	False	False	False	False	False	False	False
5347135325	False	False	False	False	False	False	False	False
5259671327	False	False	False	False	False	False	False	False
5227623711	False	False	False	False	False	False	False	False
3622343270251198	False	False	False	False	False	False	False	False
3613357376581469	False	False	False	False	False	False	False	False
3650542876410718	False	False	False	False	False	False	False	False
3646186718672952	False	False	False	False	False	False	False	False
3610863175080794	False	False	False	False	False	False	False	False
3434026667172044	False	False	False	False	False	False	False	False
3563355480274509	False	True	False	True	False	False	False	False
3536565626726823	False	False	False	False	False	False	False	False
3550675588130153	False	False	False	False	False	False	False	False
3610120396774908	False	False	False	False	False	False	False	False
3515319438400817	False	False	False	False	False	False	False	False
3467823189389626	False	False	False	False	False	False	False	False
3460949211799952	False	False	False	False	False	False	False	False
3459496774962181	False	False	False	False	False	False	False	False
3575810885579100	False	False	False	False	False	False	False	False
3583920924947709	False	False	False	False	False	False	False	False
3566777633815861	False	False	False	False	False	False	False	False
3637073828945287	False	False	False	False	False	False	False	False
3593312340315691	False	False	False	False	False	False	False	False
3595190474086892	False	False	False	False	False	False	False	False
3518435742829375	False	False	False	False	False	False	False	False
3643009239751522	False	False	False	False	False	False	False	False
3637233514539313	False	False	False	False	False	False	False	False
3606105584826406	False	False	False	False	False	False	False	False
3620778208112293	False	False	False	False	False	False	False	False
3531075692961583	False	False	False	False	False	False	False	False
3524685360415528	False	False	False	False	False	False	False	False
3518477702347513	False	False	False	False	False	False	False	False
3489862462242529	False	False	False	False	False	False	False	False
3645992019013506	False	False	False	False	False	False	False	False
3644258063986638	False	False	False	False	False	False	False	False
3594185418782547	False	False	False	False	False	False	False	False
3540000513277171	False	False	False	False	False	False	False	False
3521901664474860	False	False	False	False	False	False	False	False
3617035047106591	False	False	False	False	False	False	False	False
3612391831373371	False	False	False	False	False	False	False	False
3552824845472258	False	False	False	False	False	False	False	False
3634863309230901	False	False	False	False	False	False	False	False
3626478555942362	False	False	False	False	False	False	False	False
3640914805338013	False	True	False	False	False	False	False	False
3633612849276783	False	False	False	False	False	False	False	False
3621292408782231	False	False	False	False	False	False	False	False
3616570956161823	False	False	False	False	False	False	False	False
3616277639778495	False	False	False	False	False	False	False	False
3616206567478065	False	False	False	False	False	False	False	False
3651526574321354	False	False	False	False	False	False	False	False
3622212105642751	False	False	False	False	False	False	False	False
3643136192875476	False	False	False	False	False	False	False	False
3642846508773044	False	False	False	False	False	False	False	False
3642661863215663	False	False	False	False	False	False	False	False
3521718708344510	False	False	False	False	False	False	False	False
3502653491190338	False	False	False	False	False	False	False	False
3646439194229528	False	False	False	False	False	False	False	False
3604088636125272	False	False	False	False	False	False	False	False
3583344577551480	False	False	False	False	False	False	False	False
3537228355540029	False	False	False	False	False	False	False	False
3583700551380203	False	False	False	False	False	False	False	False
3539554478607348	False	False	False	False	False	False	False	False
3554753432750236	False	False	False	False	False	False	False	False
3554751108754947	False	False	False	False	False	False	False	False
3631401478234627	False	False	False	False	False	False	False	False
3624570504713990	False	False	False	False	False	False	False	False
3607868668702334	False	False	False	False	False	False	False	False
3596345510582725	False	True	True	True	False	False	False	False
3615203545205340	False	False	False	False	False	False	False	False
3610589764986175	False	False	False	False	False	False	False	False
3508325482171839	False	False	False	False	False	False	False	False
3503307349713657	False	False	False	False	False	False	False	False
3610596845103067	False	False	False	False	False	False	False	False
3605502389008401	False	False	False	False	False	False	False	False
3604746286331822	False	False	False	False	False	False	False	False
3601556840717011	False	True	False	False	False	False	False	False
3596121534710856	False	False	False	False	False	False	False	False
3595780894389847	False	False	False	False	False	False	False	False
3587618812051676	False	False	False	False	False	False	False	False
3611680917207076	False	False	False	False	False	False	False	False
3628003328739582	False	False	False	False	False	False	False	False
3644757333258147	False	False	False	False	False	False	False	False
3535636252249388	False	False	False	False	False	False	False	False
3535151642184849	False	False	False	False	False	False	False	False
3648613987137399	False	False	False	False	False	False	False	False
3648607889040146	False	False	False	False	False	False	False	False
3648605871647681	False	False	False	False	False	False	False	False
3648601823677269	False	False	False	False	False	False	False	False
3644986602392999	False	True	False	True	False	False	False	False
3623231838050609	False	True	False	False	False	False	False	False
3598270289187468	False	False	False	False	False	False	False	False
3574689781295377	False	False	False	False	False	False	False	False
3552814058181690	False	True	False	False	False	False	False	False
3641611059536750	False	False	False	False	False	False	False	False
3565604319245576	False	False	False	False	False	False	False	False
3564739692889269	False	False	False	False	False	False	False	False
3564544682718821	False	False	False	False	False	False	False	False
3559427200247882	False	False	False	False	False	False	False	False
3558407384314441	False	False	False	False	False	False	False	False
3482522908723495	False	False	False	False	False	False	False	False
3472358847259794	False	False	False	False	False	False	False	False
10466647450	False	True	False	True	False	False	False	False
3430508002091795	False	False	False	False	False	False	False	False
3530891765126316	False	False	False	False	False	False	False	False
3645402333334057	False	False	False	False	False	False	False	False
3640815144425762	False	False	False	False	False	False	False	False
3633100322055638	False	False	False	False	False	False	False	False
3651942394350954	False	False	False	False	False	False	False	False
3622454788443927	False	False	False	False	False	False	False	False
3591425688291854	False	False	False	False	False	False	False	False
3579647469789423	False	False	False	False	False	False	False	False
3650730697676248	False	False	False	False	False	False	False	False
3624178668330367	False	False	False	False	False	False	False	False
3606772277668126	False	False	False	False	False	False	False	False
3636955201896100	False	False	False	False	False	False	False	False
3576861504025178	False	False	False	False	False	False	False	False
3576466052514898	False	False	False	False	False	False	False	False
3625891408601007	False	False	False	False	False	False	False	False
3549216893251916	False	False	False	False	False	False	False	False
3539271627927152	False	False	False	False	False	False	False	False
3481994199598792	False	False	False	False	False	False	False	False
3549391128148588	False	False	False	False	False	False	False	False
3546983530466773	False	False	False	False	False	False	False	False
3500620231543767	False	False	False	False	False	False	False	False
3467993176213487	False	False	False	False	False	False	False	False
3584751342939899	False	True	False	False	False	False	False	False
3634773908474248	False	False	False	False	False	False	False	False
3603452230182556	False	False	False	False	False	False	False	False
3633640896528878	False	False	False	False	False	False	False	False
3652240247703397	False	False	False	False	False	False	False	False
3626068261199767	False	False	False	False	False	False	False	False
3477263208718355	False	False	False	False	False	False	False	False
3404323784747462	False	False	False	False	False	False	False	False
3584703435467498	False	False	False	False	False	False	False	False
3563715146562648	False	False	False	False	False	False	False	False
3541014189306451	False	False	False	False	False	False	False	False
3554823549237827	False	False	False	False	False	False	False	False
3492104863458501	False	True	False	False	False	False	False	False
3491378278993852	False	False	False	False	False	False	False	False
3471705047962968	False	False	False	False	False	False	False	False
3469450546565382	False	False	False	False	False	False	False	False
3643597221684024	False	False	False	False	False	False	False	False
3616295855806181	False	False	False	False	False	False	False	False
3595775873906213	False	False	False	False	False	False	False	False
3587788429479659	False	True	False	False	False	False	False	False
3636174168323898	True	True	True	True	False	False	True	True
60626216	False	False	False	False	False	False	False	False
21656690	False	False	False	False	False	False	False	False
21650432	False	False	False	False	False	False	False	False
21650327	False	False	False	False	False	False	False	False
3533038740810874	False	False	False	False	False	False	False	False
3633925245553393	False	False	False	False	False	False	False	False
3565850734427990	False	True	False	False	False	False	False	False
3562743191830844	False	False	False	False	False	False	False	False
3539261167277143	False	False	False	False	False	False	False	False
3479775684890585	False	False	False	False	False	False	False	False
3479011826931218	False	False	False	False	False	True	False	False
3451517107425370	False	False	False	False	False	False	False	False
3436352089796615	False	False	False	False	False	False	False	False
3652121742347768	False	False	False	False	False	False	False	False
3650847592385615	False	False	False	False	False	False	False	False
3645016989413366	False	False	False	False	False	False	False	False
3567932086951769	False	False	False	False	False	False	False	False
3649109946699131	False	False	False	False	False	False	False	False
3648862990097857	False	False	False	False	True	False	False	False
3646653787819600	False	False	False	False	False	False	False	False
3639819727155726	False	True	False	False	False	False	False	False
3609658641784914	False	False	False	False	False	False	False	False
3577875334518322	False	False	False	False	False	False	False	False
3515554943665885	False	False	False	False	False	False	False	False
3649953928600964	False	False	False	False	False	False	False	False
3643446285567309	False	False	False	False	False	False	False	False
3640153505128370	False	False	False	False	False	False	False	False
3603533620261532	False	False	False	False	False	False	False	False
3602182332912556	False	False	False	True	False	False	False	False
3581235206660487	False	False	False	False	False	False	False	False
3575006909079027	False	False	False	False	False	False	False	False
3634567934228517	False	False	False	False	False	False	False	False
3552692540972539	False	False	False	False	False	False	False	False
3536721537399875	False	False	False	False	False	False	False	False
3534845378404818	False	False	True	False	False	True	False	False
3651789599424189	False	False	False	False	False	False	False	False
3651383984932598	False	False	False	False	False	False	False	False
3647180721702228	False	False	False	False	False	False	False	False
3641227352228756	False	False	False	False	False	False	False	False
3610576682766718	False	True	False	True	False	False	False	False
3610576460702761	False	True	False	True	False	False	False	False
3382216429708685	False	False	False	False	False	False	False	False
3367058744116168	False	False	False	False	False	False	False	False
3443533979696535	False	False	False	False	False	False	False	False
3582030749156068	False	False	False	False	False	False	False	False
3580520828682557	False	False	False	False	False	False	False	False
3646497310421376	False	False	False	False	False	False	False	False
3537986270421177	False	False	False	False	False	False	False	False
3598500098487442	False	False	False	False	False	False	False	False
3598490431037422	False	False	False	False	False	False	False	False
3589018296399406	False	False	False	False	False	False	False	False
3600267439905725	False	False	False	False	False	False	False	False
3602912310168566	False	False	False	False	False	False	False	False
3610555283288277	False	False	False	False	False	False	False	False
3634336143816892	False	False	False	False	False	False	False	False
3559692921873621	False	False	False	False	False	False	False	False
3603754374490564	False	False	False	False	False	False	False	False
3634713774725692	False	False	False	False	False	False	False	False
3621683531357723	False	False	False	False	False	False	False	False
3638917490203686	False	False	False	False	False	False	False	False
3620063624350790	False	False	False	False	False	False	False	False
3383230758347717	False	False	False	False	False	False	False	False
3637203475108116	False	False	False	False	False	False	False	False
3533910379824432	False	False	False	False	False	False	False	False
3439810042030280	False	False	False	False	False	False	False	False
3536404313081817	False	False	False	False	False	False	False	False
3636637239925232	False	False	False	False	False	False	False	False
3636637197683397	False	False	False	False	False	False	False	False
3518539392498082	False	False	False	False	False	False	False	False
3626533342170457	False	False	False	False	False	False	False	False
3613835787763013	False	False	False	False	False	False	False	False
3576539737945087	False	False	False	False	False	False	False	False
3544661936879724	False	False	False	False	False	False	False	False
3511890023694222	False	False	False	False	False	False	False	False
199129274	False	False	False	False	False	False	False	False
3571741311796597	False	False	False	False	False	False	False	False
7063140243	False	False	False	False	False	False	False	False
3631459179175658	False	False	False	False	False	False	False	False
3615342310125694	False	False	False	False	False	False	False	False
3602655446716429	False	False	False	True	False	False	False	False
3582391019240069	False	False	False	False	False	False	False	False
3560261506042844	False	False	False	False	False	False	False	False
3652069938383517	False	False	False	False	False	False	False	False
3602179182906216	False	False	False	False	False	False	False	False
3565215016734113	False	False	False	False	False	False	False	False
3557695208072135	False	False	False	False	False	False	False	False
1610876767	False	False	False	False	False	False	False	False
1532195214	False	True	False	False	False	False	False	False
1532040822	False	False	False	False	False	False	False	False
1531990874	False	True	False	False	False	False	False	False
1531763092	False	True	False	False	False	False	False	False
1108554211	False	True	False	False	False	False	False	False
909014387	False	True	False	False	False	False	False	False
3195932797567021	False	False	False	False	False	False	False	False
827563095	False	False	False	False	False	False	False	False
824879788	False	False	False	False	False	False	False	False
824757773	False	False	False	False	False	False	False	False
9706932001	False	False	False	False	False	False	False	False
2418344067	False	False	False	False	False	False	False	False
3506983884195539	False	False	False	False	False	False	False	False
3449876316450199	False	False	False	False	False	False	False	False
3539304364212303	False	False	False	False	False	False	False	False
3551517321273889	False	False	False	False	False	False	False	False
3556636683224310	False	False	False	False	False	False	False	False
3450754625000166	False	False	False	False	False	False	False	False
3646389759826189	False	True	False	True	False	False	False	False
3544542143579634	False	False	False	False	False	False	False	False
3570957824122004	False	False	False	False	False	False	False	False
3650111383247313	False	False	False	False	False	False	False	False
3561695274434419	False	False	False	False	False	False	False	False
5178208869	False	False	False	False	False	False	False	False
3617690285809334	False	False	False	False	False	False	False	False
13697698598	False	False	False	False	False	False	False	False
13116997850	True	False	False	True	False	False	False	True
3631430627930132	False	False	False	False	False	False	False	False
3360722664665766	False	False	False	False	False	False	False	False
8496562547	False	False	False	False	False	False	False	False
8496485609	False	False	False	False	False	False	False	False
3402470271707613	False	True	False	False	False	False	False	False
3401080019176399	False	False	False	False	False	False	False	False
3400002040782115	False	False	False	False	False	False	False	False
3399951151363751	False	False	True	False	False	False	False	False
3398522722800509	False	False	False	False	False	False	False	False
3396730697707262	False	True	False	False	False	False	False	False
3396243885913808	False	True	False	False	False	False	False	False
3395945192766813	False	True	False	False	False	False	False	False
3570452427522126	False	False	False	False	False	False	False	False
3598332217883920	False	False	False	False	False	False	False	False
3597498046656979	False	False	False	False	False	False	False	False
3584439403986103	False	False	False	False	False	False	False	False
3517045633325418	False	False	False	False	False	False	False	False
3636530960953570	False	False	False	False	False	False	False	False
3636524065592430	False	False	False	False	False	False	False	False
3569838918314087	False	False	False	False	False	False	False	False
3568934723249613	False	False	False	False	False	False	False	False
3563736416062479	False	False	False	False	False	False	False	False
3618549324701191	False	False	False	False	False	False	False	False
3601357724441644	False	False	False	False	False	False	False	False
3599400720429740	False	False	False	False	False	False	False	False
3599255090063938	False	False	False	False	False	False	False	False
3576793686588731	False	False	False	False	False	False	False	False
3568402017220051	False	False	False	False	False	False	False	False
3544564578820213	False	False	False	False	False	False	False	False
3522600422704178	False	False	False	False	False	False	False	False
3631968631989264	False	False	False	False	False	False	False	False
3619567576353056	False	False	False	False	False	False	False	False
3618097829504576	False	False	False	False	False	False	False	False
3629282817833831	False	False	False	False	False	False	False	False
3627596988466938	False	False	False	False	False	False	False	False
3627323024815636	False	False	False	False	False	False	False	False
3590340793641491	False	False	False	False	False	False	False	False
3633313174711828	False	False	False	False	False	False	False	False
3601161141998888	False	False	False	False	False	False	False	False
3636609977013545	False	False	False	False	False	False	False	False
3579089287849365	False	False	False	False	False	False	False	False
3508477748009726	False	False	False	False	False	False	False	False
3648616579633682	False	False	False	False	False	False	False	False
3622606013491256	False	False	False	False	False	False	False	False
3637207115909187	False	False	False	False	False	False	False	False
3420778194494988	False	False	False	False	False	False	False	False
3408697373820627	False	False	False	False	False	False	False	False
8990809	False	False	False	False	False	False	False	False
3642802426931008	False	False	False	False	False	False	False	False
3641768635555730	False	False	False	False	False	False	False	False
3645255918591371	False	False	False	False	False	False	False	False
3565971912937016	False	False	False	False	False	False	False	False
3565197237643272	False	False	False	True	False	False	False	False
3563029059066221	False	False	False	False	False	False	False	False
3546486279720643	False	False	False	False	False	False	False	False
4810876031	False	False	False	False	False	False	False	False
166886338	False	False	False	False	False	False	False	False
3580730691358786	False	False	False	False	False	False	False	False
3572118568076142	False	False	False	False	False	False	False	False
3542864892260090	False	False	False	False	False	False	False	False
3540680133428009	False	False	False	False	False	False	False	False
3531572344537721	False	False	False	False	False	False	False	False
3528351542931024	False	False	False	False	False	False	False	False
3547839411973905	False	False	False	False	False	False	False	False
3603736872453897	False	False	False	False	False	False	False	False
3542077596423227	False	False	False	False	False	False	False	False
3514038371243240	False	False	False	False	False	False	False	False
3529810062221056	False	False	False	False	False	False	False	False
3564899206348063	False	False	False	False	False	False	False	False
3512189069260083	False	False	False	False	False	False	False	False
3491896053684955	False	False	False	False	False	False	False	False
3351664692228988	False	False	False	False	False	False	False	False
3640900746294232	False	False	False	False	False	False	False	False
3638117371794537	False	False	False	False	False	False	False	False
3641040399921878	False	False	False	False	False	False	False	False
3622953302429674	False	False	False	False	False	False	False	False
3470879050764598	False	False	False	False	False	False	False	False
3461983996912569	False	False	False	False	False	False	False	False
3461266888614742	False	False	False	False	False	False	False	False
3458730178244778	False	False	False	False	False	False	False	False
3458367819632495	False	False	False	False	False	False	False	False
3456918108170811	False	False	False	False	False	False	False	False
3456904363699992	False	False	False	False	False	False	False	False
3456810222256653	False	False	False	False	False	False	False	False
3456193353244659	False	False	False	False	False	False	False	False
3454381624322537	False	False	False	True	False	False	False	False
3451135043851629	False	False	False	False	True	False	False	False
3450772676984353	False	False	False	False	False	False	False	False
3450017647788455	False	False	False	False	False	False	False	False
3449670392948549	False	False	False	False	False	False	False	False
3449308017449571	False	False	False	False	False	False	False	False
3446409015846929	False	False	False	False	False	False	False	False
3442060289823485	False	False	False	False	False	False	False	False
3441697868194204	False	False	False	False	False	False	False	False
3441588698867048	False	False	False	False	True	False	False	False
3441268870418563	False	False	False	False	False	False	False	False
3439523881069212	False	False	False	False	False	False	False	False
3438798832310448	False	False	False	False	False	False	False	False
3438440131566600	False	False	False	False	False	False	False	False
3437916992518869	False	False	False	False	False	False	False	False
3437000591915011	False	False	False	False	False	True	False	False
3436489062907452	False	False	False	False	False	False	False	False
3435441951333143	False	False	False	False	False	False	False	False
3433717370276753	False	False	False	False	False	False	False	False
3430430730960301	False	False	False	False	True	False	False	False
3430393745442387	False	False	False	False	False	False	False	False
3430313214765275	False	False	False	False	False	False	False	False
3429235206912558	False	False	False	False	False	False	False	False
3429224192517522	False	False	False	False	False	False	False	False
3428947397929551	False	False	False	False	False	False	False	False
3428209116832640	False	False	False	True	False	False	False	False
3428195870709482	False	False	False	False	False	False	False	False
3645248666224496	False	False	False	False	False	False	False	False
3640982073075698	False	False	False	False	False	False	False	False
3634880774594467	False	False	False	False	True	False	False	False
3612566142132812	False	True	False	True	False	False	False	False
3643495388497946	False	False	False	False	False	False	False	False
3637082465767029	False	False	False	False	False	False	False	False
3593585893438987	False	False	False	False	False	False	False	False
3580907900318544	False	False	False	False	False	False	False	False
3577070062277567	False	False	False	False	False	False	False	False
3629388828878692	False	False	False	False	False	False	False	False
3650713324617020	False	False	False	False	False	False	False	False
3638167561724828	False	False	False	False	False	False	False	False
3611389358332157	False	False	False	False	False	False	False	False
3606962023255700	False	False	False	False	False	False	False	False
3600076071106334	False	False	False	False	False	False	False	False
3509190310268051	False	False	False	False	False	False	False	False
3555928333284084	False	False	False	False	False	False	False	False
3634939138509401	False	False	False	False	False	False	False	False
3630529524145268	False	False	False	False	False	False	False	False
3623249374518152	False	False	False	False	False	False	False	False
10589972550	False	True	False	False	False	False	False	False
6625578549	False	True	False	False	False	False	False	False
3629655930349951	False	True	False	False	False	False	False	False
3616955393288132	False	False	False	False	False	False	False	False
3608219555874937	False	False	False	False	False	False	False	False
3604037586922025	False	True	False	False	False	False	False	False
3648449066903435	False	False	False	False	False	False	False	False
10922292848	False	False	False	False	False	False	False	False
10485484838	False	False	False	False	False	False	False	False
3639732699594369	True	False	True	True	False	False	True	True
3639635471241807	False	False	False	False	False	False	False	False
3638698577193829	False	False	False	False	False	False	False	False
3597388029594594	False	False	False	False	False	False	False	False
3574749260685254	False	False	False	False	False	False	False	False
3393889895862744	False	False	False	False	False	False	False	False
3533325656039557	True	False	True	True	False	True	True	True
3638475960477942	False	False	False	False	False	False	False	False
3633755673683086	False	False	False	False	False	False	False	False
3627242536507660	False	False	False	False	False	False	False	False
3647730545167099	False	False	False	False	False	False	False	False
3636509456392596	False	False	False	False	False	False	False	False
3565474358914388	False	True	False	False	False	False	False	False
3383180310547913	True	False	True	True	False	False	True	True
3377091576631557	False	False	False	False	False	False	False	False
3651097740376817	False	False	False	False	False	False	False	False
3645560865616048	False	False	False	False	False	False	False	False
3620930507316784	False	False	False	False	False	False	False	False
3650676771283831	False	True	False	False	False	False	False	False
3648656814798166	False	False	False	False	False	False	False	False
3641578549667587	False	True	False	False	False	False	False	False
3593891762492081	False	False	False	False	False	False	False	False
3597489892291606	True	False	False	False	False	False	False	False
3584435263613554	False	False	False	False	False	False	False	False
3601640290891880	False	False	False	False	False	False	False	False
3550700535486500	False	True	False	True	False	False	False	False
3526842801303100	False	False	False	False	False	False	False	False
3607696512907461	False	True	False	False	False	False	False	False
7006170299	False	False	False	False	False	False	False	False
3625864379779585	False	False	False	False	False	False	False	False
3607418874965314	False	False	False	False	False	False	False	False
3588827824636526	False	False	False	False	False	False	False	False
3610747890510561	False	False	False	False	False	False	False	False
3642428680887362	False	False	False	False	False	False	False	False
3641777813038711	False	False	False	False	False	False	False	False
3641024767614595	False	False	False	False	False	False	False	False
3647384355179073	False	False	False	False	False	False	False	False
3564193338960153	False	False	False	False	False	False	False	False
3484164735303996	False	False	False	False	False	False	False	False
3613894151345423	False	False	False	False	False	False	False	False
3638175236466396	False	False	False	False	False	False	False	False
3651177793110541	False	False	False	False	False	False	False	False
3649267501307725	False	False	False	False	False	False	False	False
3625093148273198	False	False	False	False	False	False	False	False
3545731777994905	False	False	False	False	False	False	False	False
3587346429732171	False	False	False	False	False	False	False	False
3648272117476410	False	False	False	False	False	False	False	False
3560781930949398	False	False	False	False	False	False	False	False
3559875957465982	False	False	False	False	False	False	False	False
3637580123627155	False	False	False	False	False	False	False	False
3490066058332216	False	False	False	False	False	False	False	False
3641819105995704	False	False	False	False	False	False	False	False
3524970506032655	False	True	False	False	False	False	False	False
3576423291992479	False	False	False	False	False	False	False	False
12051186551	False	False	False	False	False	True	False	False
11157876972	False	False	False	False	False	False	False	False
3606833632074220	False	False	False	False	False	False	False	False
3593035130492248	False	False	False	False	False	False	False	False
3647379716741655	False	True	True	True	False	False	False	False
3631089870501234	False	False	False	False	False	False	False	False
61890275	False	False	False	False	False	False	False	False
3609928080414889	False	False	False	False	False	False	False	False
3579733738138851	False	False	False	False	False	False	False	False
3577812042588127	False	False	False	False	False	False	False	False
3575739184200002	False	False	False	False	False	False	False	False
3560473381620079	False	False	False	False	False	False	False	False
3618756284412570	False	False	False	False	False	False	False	False
3649968751946290	False	False	False	False	False	False	False	False
3649187008628742	False	False	False	True	False	False	False	False
3643834640202353	False	False	False	False	False	False	False	False
3602596470536718	False	False	False	False	False	False	False	False
3597596079964415	False	False	False	False	False	False	False	False
3642827148106810	False	True	False	False	False	False	False	False
3632550033037850	False	False	False	False	False	False	False	False
3582992746503242	False	False	False	False	False	False	False	False
3570654530352124	False	True	False	False	False	False	False	False
3567037139658971	False	False	False	False	False	False	False	False
3557597556500133	False	True	False	False	False	False	False	False
3552276297505770	False	True	False	False	False	False	False	False
3528291862291223	False	True	False	False	False	False	False	False
3533753223697687	False	False	True	False	False	False	False	False
3646833395888893	False	False	False	False	False	False	False	False
3570811460119118	False	False	False	False	False	False	False	False
3570414607466674	False	False	False	False	False	False	False	False
3650339561663889	False	False	False	False	False	False	False	False
3650289041354841	False	False	False	False	False	False	False	False
3583439230331434	False	False	False	False	False	False	False	False
3567275443528366	False	False	False	False	False	False	False	False
3557353783570654	False	False	False	False	False	False	False	False
3633449715960732	False	False	False	False	False	False	False	False
3645447279220874	False	False	False	False	False	False	False	False
3560776617390073	False	False	False	False	False	False	False	False
3446041607327446	False	False	False	False	False	False	False	False
3441341638189414	False	False	False	False	False	False	False	False
3651697714896018	False	False	False	False	False	False	False	False
3643171840411303	False	False	False	False	False	False	False	False
3597590019115966	False	True	False	False	False	False	False	False
3593502296870260	False	True	False	False	False	False	False	False
3585051767419786	False	False	False	False	False	False	False	False
3570264618988288	False	False	False	False	False	False	False	False
3445416765294002	False	False	False	False	False	False	False	False
3564282665491362	False	False	False	False	False	False	False	False
3545988675608045	False	False	False	False	False	False	False	False
3597593361922410	False	False	False	False	False	False	False	False
3597059804082733	False	False	False	False	False	False	False	False
3589257329566035	False	False	False	False	False	False	False	False
3632038882097776	False	False	False	False	False	False	False	False
3587411747998699	False	False	False	False	False	False	False	False
3586351989853066	False	False	False	False	False	False	False	False
3597120596537603	False	False	False	False	False	False	False	False
3607614908866716	False	False	False	False	False	True	False	False
3628686148200498	False	False	False	True	False	False	False	False
3634848201466532	False	False	False	False	False	False	False	False
3572753238090487	False	False	False	False	False	False	False	False
3560592423765745	False	False	False	False	False	False	False	False
3640328638170172	False	False	False	False	False	False	False	False
3649573350524238	False	False	False	False	False	False	False	False
3542657101882421	False	False	False	False	False	False	False	False
3598596694331242	False	False	False	False	False	False	False	False
3643737772712094	False	False	False	False	False	False	False	False
3636944975866517	False	False	False	False	False	False	False	False
3612475179966840	False	False	False	False	False	False	False	False
3570005469433570	False	False	False	False	False	False	False	False
3605766965250297	False	False	False	False	False	False	False	False
3590159804876572	False	False	False	False	False	False	False	False
3588887874160299	False	False	False	False	False	False	False	False
3552535127960461	False	False	False	False	False	False	False	False
3362725778636051	False	False	False	False	False	False	False	False
3598095541183137	False	False	False	False	False	False	False	False
3570708057176201	False	False	False	False	False	False	False	False
3533974623915913	False	True	True	True	False	False	False	False
3648110352372282	True	False	False	False	False	False	False	False
3456384127964627	False	False	False	False	False	False	False	False
3569834673465052	False	False	False	False	True	False	False	False
3562616896835279	False	False	False	False	False	False	False	False
3513466176904644	False	False	False	False	False	False	False	False
3512740364988086	False	False	False	False	False	False	False	False
3495750552432840	False	False	False	False	False	False	False	False
3493523963869283	False	False	False	False	False	False	False	False
3454280642095149	False	False	False	False	False	False	False	False
3524684203055287	False	False	False	False	False	False	False	False
3515824625552480	False	False	False	False	False	False	False	False
3513665557181223	False	False	False	False	False	False	False	False
3519923689554299	False	False	False	False	False	False	False	False
3446484270205540	False	False	False	False	False	False	False	False
14908502241	False	False	False	False	False	False	False	False
3634735370624682	False	False	False	False	False	False	False	False
3630502601253842	False	False	False	False	False	False	False	False
3533021044743733	False	False	False	False	False	False	False	False
3645856517729492	False	False	False	False	False	False	False	False
3644344948881962	False	False	False	False	False	False	False	False
3557686362725156	False	True	False	False	False	False	False	False
3483110690242744	False	False	False	False	False	False	False	False
3560968732368980	False	False	False	False	False	False	False	False
3551592109863390	False	False	False	False	False	False	False	False
3640932253385814	False	False	False	True	False	False	False	False
3623310254622342	False	False	False	False	False	False	False	False
3633860799739770	False	False	False	False	False	False	False	False
3631622383063490	False	False	False	False	False	False	False	False
3515363583426166	False	False	False	False	False	False	False	False
3627089334561280	False	False	False	False	False	False	False	False
3574756424660239	False	False	False	False	False	False	False	False
3538149797689015	False	True	False	False	False	False	False	False
3537258596887730	False	False	False	False	False	False	False	False
3525265915196131	False	False	False	False	False	False	False	False
3505438383878116	False	False	False	False	False	False	False	False
3485973885153491	False	False	False	False	False	False	False	False
3462675999048344	False	False	False	False	False	False	False	False
3623280776904248	False	False	False	False	False	False	False	False
3546414078106133	False	False	False	False	False	False	False	False
3554807543131282	False	False	False	False	False	False	False	False
3539934222814215	False	False	False	False	False	False	False	False
3537320609257888	False	False	False	False	False	False	False	False
14604089327	False	False	False	False	False	False	False	False
3495422515796641	False	False	False	False	False	False	False	False
3600504909213209	False	False	False	False	False	False	False	False
3531501511196584	False	False	False	False	False	False	False	False
3605530654554306	False	False	False	False	False	False	False	False
3601372048248153	False	True	False	False	False	False	False	False
3649588076786137	False	False	False	False	False	False	False	False
3577316317945887	False	False	False	False	False	False	False	False
3573273520104652	False	False	False	False	False	False	False	False
3568874786245994	False	False	False	False	False	False	False	False
3400691976740316	False	False	False	False	False	False	False	False
3634206309689118	False	True	False	False	False	False	False	False
3642307662285228	False	False	False	False	False	False	False	False
3636467320514234	False	True	False	True	False	False	False	False
3625552260638410	False	True	True	True	False	False	False	False
3637089323336208	False	False	False	False	False	False	False	False
3637055764510245	False	False	False	False	False	False	False	False
3633456753638783	False	False	False	False	False	False	False	False
3648562736422141	False	False	False	False	False	False	False	False
3642386984740554	False	False	False	False	False	False	False	False
3632652592421649	False	True	False	False	False	False	False	False
3651346512893257	False	False	False	False	False	False	False	False
3645650417418770	False	False	False	False	False	False	False	False
3643706265074707	False	False	False	False	False	False	False	False
3644150949442360	False	False	False	False	False	False	False	False
3578560352731564	False	False	False	False	False	False	False	False
3571564832062458	False	False	False	False	False	False	False	False
3571170366946414	False	False	False	False	False	False	False	False
3611230290055489	False	False	False	False	False	False	False	False
3568487111258179	False	False	False	False	False	False	False	False
3592789223030393	False	False	False	False	False	False	False	False
3500864503563756	False	False	False	False	False	True	False	False
3645044672232194	False	False	False	False	False	False	False	False
13692975388	False	False	False	False	False	False	False	False
3532308361793641	False	False	False	False	False	False	False	False
3638293751504838	False	False	False	False	False	False	False	False
3631048359582273	True	False	False	True	False	False	False	True
3618565049251253	False	False	False	False	False	False	False	False
3363489920241168	False	False	False	False	False	False	False	False
3347815669516184	False	False	False	False	False	False	False	False
3537333699991643	False	False	False	False	False	False	False	False
3500950377059436	False	False	False	False	False	False	False	False
3648284440855696	False	False	False	False	False	False	False	False
3645450773292877	False	False	False	False	False	False	False	False
3645420607936470	False	False	False	False	False	False	False	False
3598492151116842	False	False	False	False	False	False	False	False
3594018229417819	False	False	False	False	False	False	False	False
3489984969668952	False	False	False	False	False	False	False	False
3629413411307001	False	False	False	False	False	False	False	False
3543133462078445	False	False	False	False	False	False	False	False
3537795081739188	False	False	False	False	False	False	False	False
3520997762791350	False	False	False	False	False	False	False	False
3549048571622905	False	True	False	False	False	False	False	False
3495780469997609	False	False	False	False	False	False	False	False
3622978371993390	False	False	False	False	False	False	False	False
3615844078339116	False	False	False	False	False	False	False	False
3642870974543575	False	False	False	False	False	False	False	False
3616616992686768	False	False	False	False	False	False	False	False
3595693245714755	False	False	False	False	False	False	False	False
3635917463810620	False	False	False	False	False	False	False	False
3560949665998675	False	False	False	False	False	False	False	False
3489471213492861	False	False	False	False	False	False	False	False
3543014108924816	False	False	False	False	False	False	False	False
3642334287998858	False	False	False	False	False	False	False	False
3651717163843532	False	False	False	False	False	False	False	False
3631249492712492	False	False	False	False	False	False	False	False
3621927971295064	False	False	False	False	False	False	False	False
3623037477989543	False	False	False	False	False	False	False	False
3629660216285628	False	False	False	False	False	False	False	False
3624868131932853	False	False	False	False	False	False	False	False
3615181701157828	False	False	False	False	False	False	False	False
3600389007680077	False	False	False	False	False	True	False	False
3557923618083332	False	False	False	False	False	False	False	False
3625947180142995	False	False	False	False	False	False	False	False
3583754746752707	False	False	False	False	False	False	False	False
3549071899710064	False	False	False	False	False	False	False	False
3604057111033638	False	False	False	False	False	False	False	False
3510002637942550	False	False	False	False	False	False	False	False
3562709381459603	False	False	False	False	False	False	False	False
3623234266536134	False	False	False	False	False	False	False	False
3601695827540972	False	False	False	False	False	False	False	False
3601481221986134	False	False	False	False	False	False	False	False
3457321886033386	False	False	False	False	False	False	False	False
3638418477453331	False	False	False	False	False	False	False	False
3575980121229260	False	False	False	False	False	False	False	False
3490241480473917	False	False	False	False	False	False	False	False
3435621421020691	False	False	False	False	False	False	False	False
3461721761481437	False	False	False	False	False	False	False	False
3444911108159297	False	False	False	False	False	False	False	False
3430077826076922	False	False	False	False	False	False	False	False
3643923375725408	False	False	False	False	False	False	False	False
3587617490832447	False	False	False	False	False	False	False	False
3567353843601723	False	False	False	False	False	False	False	False
3534932397856994	False	False	False	False	False	True	False	False
3548437699845456	False	False	False	False	False	False	False	False
3543825869740918	False	False	False	False	False	False	False	False
3598492608183310	False	False	False	False	False	False	False	False
3593517308197027	False	False	False	False	False	False	False	False
3564518477304434	False	False	False	False	False	False	False	False
3509067614278200	False	False	False	False	False	False	False	False
3632192330150327	False	False	False	False	False	False	False	False
3595626132355918	False	False	False	False	False	False	False	False
3633091975410891	False	False	False	False	False	False	False	False
3593979080188442	False	False	False	False	False	False	False	False
3462938893725762	False	False	False	False	False	False	False	False
3631498664371493	False	True	False	False	False	False	False	False
3597421222953657	False	False	False	False	False	False	False	False
3616214859678278	False	False	False	False	False	False	False	False
3605383866441973	False	False	False	False	False	False	False	False
3637004799499617	False	False	False	False	False	False	False	False
3629793167427825	False	False	False	False	False	False	False	False
12766920016	False	False	False	False	False	False	False	False
3580090405713756	False	False	False	False	False	False	False	False
3448527827411519	False	False	False	False	False	False	False	False
3407475275933391	False	True	False	True	False	False	False	False
3634832636416487	False	False	False	False	False	False	False	False
3633057599144088	False	False	False	False	False	False	False	False
3529709596294040	False	False	False	False	False	False	False	False
3508747332948476	False	False	False	False	False	False	False	False
3463473147419110	False	False	False	False	False	False	False	False
3519867111953757	False	False	False	False	False	False	False	False
3537785640539339	False	False	False	False	False	False	False	False
3535374330468044	False	False	False	False	False	False	False	False
3522530985576444	False	False	False	False	False	False	False	False
3510593317465868	False	False	False	False	False	False	False	False
3539568127311877	False	False	False	False	False	False	False	False
3588811819303180	False	False	False	False	False	False	False	False
3638850293729725	False	False	False	False	False	False	False	False
3613752958488742	False	False	False	True	False	False	False	False
3613749171031980	False	False	False	False	False	False	False	False
3613344458546381	False	False	False	False	False	False	False	False
3590846269733995	False	False	False	False	False	False	False	False
3630144004296625	False	False	False	False	False	False	False	False
3593653677215601	False	False	False	False	False	False	False	False
3432443354482554	False	False	False	False	False	False	False	False
14797790210	False	False	False	False	False	False	False	False
11614417802	False	False	False	False	False	False	False	False
6554491925	False	False	False	False	False	False	False	False
3545087194040161	False	False	False	False	False	False	False	False
3599645135170812	False	False	False	False	False	False	False	False
3581291167151206	False	False	False	False	False	False	False	False
3597024161621979	False	False	False	False	False	False	False	False
3555306598625165	False	False	False	False	False	False	False	False
3583483307537283	False	False	False	False	False	False	False	False
3375588619240283	False	False	False	False	False	False	False	False
3494929315253456	False	False	False	False	False	False	False	False
3528201193866205	False	False	False	False	False	False	False	False
3527932720594110	False	False	False	False	False	False	False	False
3527003708214235	False	False	False	False	False	False	False	False
3611907338879373	False	False	False	False	False	False	False	False
3637352444925465	False	False	False	False	False	False	False	False
3635619102594230	False	False	False	False	False	False	False	False
3649922878714716	False	False	False	False	False	False	False	False
3633696416512534	False	True	False	False	False	False	False	False
3608592592354138	False	False	False	False	False	False	False	False
3605690465632832	False	False	False	False	False	False	False	False
3605331025980756	False	False	False	False	False	False	False	False
3603876848200135	False	False	False	False	False	False	False	False
3603514859003414	False	False	False	False	False	False	False	False
3645336793270839	False	False	False	False	False	False	False	False
3642871586799372	False	True	False	False	False	False	False	False
3638293499793755	False	True	False	False	False	False	False	False
3636722212800962	False	False	False	False	False	False	False	False
[truncated: 918,355 more rows]
